# Supplementary material for: Nationwide multicentre study of Nanopore long-read sequencing for 16S rRNA-species identification
Source: Eur J Clin Microbiol Infect Dis. 2025 May 10;44(8):1907–16. doi: 10.1007/s10096-025-05158-w (PMC12321653; doi:10.1007/s10096-025-05158-w)
Supplement: Supplementary file 2 — Supplementary file2 (XLSX 188 KB) [file 10096_2025_5158_MOESM2_ESM.xlsx]

## Sheet: S-I
Supplementary Table I. Species included in the panel comprised of GMS (G1-G13) and QCDM samples (Q1-Q8)
Sample number	Species	CCUG number	Concentration of human cells (cells/ml)	Concentration of bacterial strains (CFU/ml)	16S Ribosomal RNA operon copy number
G1	Streptococcus agalactiae	29779	0	6900	6-81
	Escherichia coli	17620		13.5	71
G2	Streptococcus dysgalactiae subsp. equisimilis	33802	0	4047	5-81
G3	Mycobacterium fortuitum subsp. fortuitum	27973	0	200	22
G4	Streptococcus intermedius	55027	104	190	41
G5	Enterobacter cloacae	6323	0	190	81
G6	Cutibacterium acnes	1794	101	1795	2-3, 61
G7	Streptococcus pneumoniae	28588	104	330	1, 41
G8	Streptococcus pneumoniae	28588	104	0.033	1, 41
G9	Listeria monocytogenes	15526	104	17900	1, 5-61
G10	Neisseria meningitidis	3270	104	1000	41
G11	Staphylococcus aureus subsp. aureus	62534	104	41000	5-61
	Staphylococcus epidermidis	62645		4550	5-61
G12	Pseudomonas aeruginosa	2080	104	455	41
G13	Staphylococcus haemolyticus	55899	0	1500	1, 5-61
NTC1	PBS & A549	N/A	0	N/A	N/A
NTC2	PBS	N/A	104	N/A	N/A
Q1	Serratia marcescens	N/A	N/A	N/A	71
Q2	Enterococcus faecium	N/A	N/A	N/A	61
Q3	Staphylococcus aureus	N/A	N/A	N/A	5-61
Q4	Staphylococcus epidermidis	N/A	N/A	N/A	5-61
Q5	Escherichia coli	N/A	N/A	N/A	71
Q6	Klebsiella pneumoniae	N/A	N/A	N/A	81
	Acinetobacter baumanni	N/A	N/A	N/A	61
Q7	Klebsiella pneumoniae	N/A	N/A	N/A	81
Q8	Acinetobacter baumanni	N/A	N/A	N/A	61
1Stoddard, S. F., Smith, B. J., Hein, R., Roller, B. R., & Schmidt, T. M. (2015). rrnDB: improved tools for interpreting rRNA gene abundance in bacteria and archaea and a new foundation for future development. Nucleic acids research, 43(Database issue), D593–D598. https://doi.org/10.1093/nar/gku1201
2Tortoli E. (2003). Impact of genotypic studies on mycobacterial taxonomy: the new mycobacteria of the 1990s. Clinical microbiology reviews, 16(2), 319–354. https://doi.org/10.1128/CMR.16.2.319-354.2003

## Sheet: S-II
Supplementary Table II. Overview of the various methods used across participating laboratories (d-b)
Laboratory	Extraction kit	Additional pre-enzymatic treatment	Extraction volume (Input/elution)	Sequncing kit	Sequencing device	MinKNOW version	Basecaller version	Basecalling mode	Minimum read length	Sequencing time	Pooling approach		Sample status upon arrival at the local laboraory
d	EZ1&2 DNA Tissue Kit, EZ1(Qiagen)	Mutanolysin (100 U), 37°C 30 min	200 µL/ 50µL	16S Barcoding Kit 24 V14 (SQK-16S114.24, ONT)	MinION	23.11.4	Dorado 7.2.13	Super-accurate mode	200 bp	12 h	(1) Equimolar pooling:	Libraries were pooled in equimolar ratios, with the QCMD and GMS samples each run on separate flow cells.	Thawed
s	EZ1&2 DNA Tissue Kit, EZ1 (Qiagen)	Mutanolysin (100 U), 37°C 30 min	200 µL/ 50µL	16S Barcoding Kit 24 V14 (SQK-16S114.24, ONT)	MinION	23.11.7	Dorado (stand-alone) 0.5.2.	Super-accurate mode	200 bp	12 h	(1) Equimolar pooling:	Libraries were pooled in equimolar ratios, with the QCMD and GMS samples each run on separate flow cells.	Thawed
f	EZ1&2 DNA Tissue Kit, EZ2 Connect (Qiagen), Eluation buffer H2O	Lysozyme (5 000 µg/ml), lysostaphin (250 µg/ml), 37°C 30 min	200 µL/ 60µL	16S Barcoding Kit 24 V14 (SQK-16S114.24, ONT)	MinION	23.11.4	Dorado 7.2.13	Super-accurate mode	200 bp	12 h	(2) Approximate pooling:	Libraries were pooled following the GMS protocol, with both the QCMD and GMS samples run on a single flow cell.	Frozen
q	QIAsymphony DSP Virus/Pathogen Midi Kit, QIAsymphony (Qiagen)	-	400 µL/ 60 µL	16S Barcoding Kit 24 V14 (SQK-16S114.24, ONT)	MinION	23.7.15	Dorado (stand-alone) 0.5.2.	Super-accurate mode	200 bp	12 h	(1) Equimolar pooling:	Libraries were pooled following the GMS protocol, with the QCMD and GMS samples each run on seperate flow cells.	Thawed
m	MagDEA Dx S, magLEAD 12gC (Precision System Science)	Mutanolysin (100 U), 37°C 30 min	200 µL/ 50 µL	16S Barcoding Kit 24 V14 (SQK-16S114.24, ONT)	MinION	23.4.6	Guppy 6.5.7	Super-accurate mode	200 bp	12 h	(1) Equimolar pooling:	Libraries were pooled following the GMS protocol, with the QCMD and GMS samples each run on seperate flow cells.	Thawed
e	MagDEA Dx SV, magLEAD 12gC (Precision System Science)	Mutanolysin (100 U), 37°C 30 min	200 µL/ 50 µL	16S Barcoding Kit 24 V14 (SQK-16S114.24, ONT)	MinION	23.7.8	Dorado 7.0.9	Super-accurate mode	200 bp	12 h	(1) Equimolar pooling:	Libraries were pooled following the GMS protocol, with the QCMD and GMS samples each run on seperate flow cells.	Frozen
j	MagDEA Dx SV, magLEAD 12gC (Precision System Science)	-	400 µL/ 100 µL	16S Barcoding Kit 24 V14 (SQK-16S114.24, ONT)	MinION	23.11.4	Dorado 7.2.13	Super-accurate mode	200 bp	12 h	(1) Equimolar pooling:	Libraries were pooled following the GMS protocol, with the QCMD and GMS samples each run on seperate flow cells.	Frozen
l	MagDEA Dx SV, magLEAD 12gC (Precision System Science)	Mutanolysin (100 U), 37°C 30 min	200 µL/ 50 µL	16S Barcoding Kit 24 V14 (SQK-16S114.24, ONT)	GridION	23.7.12	Dorado 7.1.4.	Super-accurate mode	200 bp	12 h	(1) Equimolar pooling:	Libraries were pooled following the GMS protocol, with the QCMD and GMS samples each run on seperate flow cells.	Thawed
u		Shared eluate with laboratory L		16S Barcoding Kit 24 V14 (SQK-16S114.24, ONT)	MinION	23.11.7	Dorado 7.2.13	Super-accurate mode	200 bp	12 h	(1) Equimolar pooling:	Libraries were pooled following the GMS protocol, with the QCMD and GMS samples each run on seperate flow cells.	Frozen
r	MagDEA Dx SV, magLEAD 12gC (Precision System Science)	Mutanolysin (100 U), 37°C 30 min	200 µL/ 50 µL	16S Barcoding Kit 24 V14 (SQK-16S114.24, ONT)	MinION	23.11.4	Dorado 7.2.13	Super-accurate mode	200 bp	12 h	(1) Equimolar pooling:	Libraries were pooled following the GMS protocol, with the QCMD and GMS samples each run on seperate flow cells.	Frozen
g	MagDEA Dx SV, magLEAD 12gC (Precision System Science)	Mutanolysin (40 U), 37°C 30 min	200 µL/ 50 µL	16S Barcoding Kit 24 V14 (SQK-16S114.24, ONT)	MinION	23.11.7	Dorado 7.2.13	Super-accurate mode	200 bp	12 h	(2) Approximate pooling:	Libraries were pooled following the GMS protocol, with both the QCMD and GMS samples run on a single flow cell.	Frozen
k	MagDEA Dx SV, magLEAD 12gC (Precision System Science)	Mutanolysin (40 U), 37°C 1 h	200 µL/ 50 µL	16S Barcoding Kit 24 V14 (SQK-16S114.24, ONT)	MinION	23.11.5	Dorado 7.2.13	Super-accurate mode	200 bp	17.5 h (QCMD samples), 24 h (GMS-samples)	(2) Approximate pooling:	Libraries were pooled into two seperate pools according to: (1. QCMD) 10 µL of libraries combined with 20 µL of negative control, or (2. GMS) 5 µL high-concentrated libraries combined with 20 µL low-concentrated libraries and 15 µL of negative control. Both pools were run on a single flow cell after wash	Frozen
p	MagNA Pure 96 DNA and Viral NA Large Volume, MagNA Pure 96 (Roche)	Bacterial lysis Buffer (Roche), BSA (0.5 µg/µL)	250 µL/50 µL	16S Barcoding Kit 24 V14 (SQK-16S114.24, ONT)	MinION	23.4.3	Guppy 6.5.7	Super-accurate mode	200 bp	12 h	(1) Equimolar pooling:	Libraries were pooled following the GMS protocol, with the QCMD and GMS samples each run on seperate flow cells.	Thawed
n	MagNA Pure 96 DNA and Viral NA Small Volume, MagNA Pure 96 (Roche)	Proteinase K (0.9 µg/µL), BSA (0.5 µg/µL), 37°C 30 min	200 µL/ 50µl	16S Barcoding Kit 24 V14 (SQK-16S114.24, ONT)	MinION	22.10.10	Guppy 6.3.9	Super-accurate mode	200 bp	12 h	(1) Equimolar pooling:	Libraries were pooled following the GMS protocol, with the QCMD and GMS samples each run on seperate flow cells.	Frozen
c	MolYsis-SelectNA™plus, SelectNA plus (Molzym)	-	800 µL/50 µL	16S Barcoding Kit 24 V14 (SQK-16S114.24, ONT)	MinION	23.4.5	Guppy 6.5.7	High accuracy	400 bp	12 h	(2) Approximate pooling:	Libraries were pooled following the GMS protocol, with both the QCMD and GMS samples run on a single flow cell.	Thawed
h	Nuclisens easyMAG reagents, NUCLISENS easyMAG (Biomériux)	Mutanolysin (10 ng), 37°C 30 min	200 µL/ 110 µl	16S Barcoding Kit 24 V14 (SQK-16S114.24, ONT)	MinION	23.11.4	Dorado 7.2.13	Super-accurate mode	200 bp	12 h	(2) Approximate pooling:	Libraries were pooled following the GMS protocol, with both the QCMD and GMS samples run on a single flow cell.	Thawed
a	TANBead Nucleic Acid Extration kit, Gram Bacteria DNA Auto Tube (Bioservices), Maelstrom 4810 (TANBead)	-	200 µL/100 µL	16S Barcoding Kit 24 V14 (SQK-16S114.24, ONT)	GridION	24.2.16	Dorado 7.3.11	Super-accurate mode	200 bp	12 h	(1) Equimolar pooling:	Libraries were pooled following the GMS protocol, with the QCMD and GMS samples each run on seperate flow cells.	Frozen
y	MagDEA Dx SV, magLEAD 12gC (Precision System Science)	Eluate from seperate extraction at lab T		16S Barcoding Kit 24 V14 (SQK-16S114.24, ONT)	MinION	23.11.4	Dorado 7.2.13	Super-accurate mode	200 bp	12 h	(2) Approximate pooling:	Libraries were pooled following the GMS protocol, with both the QCMD and GMS samples run on a single flow cell.	Frozen
t		NUCLISENS easyMAG Lysis Buffer (Biomériux)	200 µL/ 50 µL	In-House barcoded primers and Ligation Sequencing Kit V14 (SQK-LSK114, ONT)	PromethION	23.7.12	Dorado 7.1.4	Super-accurate mode	1 000 bp	12 h	(1) Equimolar pooling:	Libraries were pooled in ratios based on band intensity at gel electrophoresis, with both the QCMD and GMS samples run on a single flow cell.	Frozen
b	MagDEA Dx SV, magLEAD 12gC (Precision System Science)	Mutanolysin (100 U), 37°C 30 min	200 µL/ 50 µL	In-House primers and Ligation Sequencing Kit V14 (SQK-LSK114, ONT)	GridION	23.11.7	Dorado 7.2.13	Super-accurate mode	200 bp	12 h	(2) Approximate pooling:	Libraries were pooled with equal volume, with both the QCMD and GMS panels run on a single flow cell.	Thawed
For library pooling, two main approaches were used: (1) Eqimolar approach, where libraries were pooled at equal concentrations, or (2) Approximate pooling, in which libraries were pooled to roughly match each others concentrations for sequencing onto the same flow cell. The specified GMS normalization protocol was based on the following criteria: either 1x pooling factor for concentrations <1 ng/…

## Sheet: S-III
Supplementary Table III. Total reads counts and quality following quality control
Total number of reads after quality control
Generated using the GMS-16S pipeline
GMS samples																						QCMD samples
	k	l	m	u	p	r	e	j	t	n	g	a	h	f	b	c	y	q	s	d			k	h	u	a	p	y	m	f	e	l	j	r	g	t	c	b	q	d	s	n
G11	941301	729326	958429	537294	37	168778	17416	129207	96602	247103	240235	3736	71765	166035	41504	18896	5109	4398	515	718		Q7	607897	466919	454086	564759	357655	430246	379183	275205	293714	246237	274610	145100	35169	96052	64712	58159	2231	894	748	294
G1	667434	598900	738588	503906	719571	186980	455658	96648	61183	64622	93127	64394	19517	8684	28773	40086	86	659	618	787		Q2	623175	413013	385078	358126	424333	410019	367645	294371	267509	287208	262721	140880	119415	96216	117114	89856	2950	1439	617	416
G9	475500	583500	458839	411194	464874	210971	123691	112542	96528	83713	63354	70347	72425	19935	20041	1739	1440	1134	487	596		Q5	503715	370935	405833	379984	423123	537315	389784	281502	389136	224713	130670	132595	85666	43027	56316	63777	2569	1569	675	267
G4	538953	313328	348885	468957	196977	139355	121556	70284	71320	143677	111635	20063	22263	5379	4359	7564	175	470	47	447		Q4	459410	402018	375736	333581	352178	410997	338265	232168	274647	218071	125337	115007	94200	93758	72044	74178	1929	1296	955	570
G2	333584	190730	195678	158336	308292	95826	16388	84665	69348	11020	33559	7728	28059	3592	4108	2270	310	394	599	301		Q3	480905	379362	358150	345331	316894	489044	351100	272336	213445	198319	114639	131916	104842	27326	56775	87794	1822	1010	738	260
G10	70893	93680	57371	114446	522779	77813	59510	72193	73483	51753	29127	52269	12708	14555	6540	1	5211	436	430	190		Q6	562772	324382	418711	504295	390961	42689	338880	214506	300571	222230	120127	166723	43390	93274	90581	63221	2309	1077	675	247
G12	23287	222402	122297	11473	9002	62498	7825	80810	96663	22793	19668	162545	4402	14662	138	1318	676	387	24	46		Q8	445327	412837	426864	237864	336878	309837	296520	277654	165417	238644	177041	123782	29225	96032	46466	23128	1902	1119	832	231
G13	6129	166181	118374	219945	3042	69468	30632	539	7073	9489	51352	9198	17468	3819	4257	3309	69	185	529	102		Q1	280714	315305	184141	156280	184483	120144	217208	156319	18766	158383	180335	123538	301643	91253	25001	44633	1408	1549	410	105
G7	29918	37760	11298	14883	74585	22891	72883	35498	31831	16444	5589	9724	4204	4158	3585	227	136	192	342	0
G5	15080	13449	10174	56584	41588	12134	4761	29522	22659	45003	486	11624	5830	4293	8272	442	91	93	27	98
G6	402	19796	4774	5580	5102	2964	8523	7755	96955	519	250	5133	317	476	681	342	173	10	15	10
G8	204	7775	1015	1329	2506	1035	58221	1713	164	723	5901	2829	880	1128	848	0	171	5	12	0
NTC1	11	32749	1529	2129	90	68	7126	22511	70	990	1269	4297	39	850	23	5	162	0	855	0
G3	1956	3719	1354	52	14636	534	4898	12021	23	2488	14700	4371	10	942	1218	40	21	3	51	0
NTC2	179	30883	5981	373	193	83	1323	3728	28	4273	1559	1557	17	310	845	1413	59	0	344	2
Generated using the 1928-16S pipeline
GMS samples																						QCMD samples
	k	l	m	u	p	r	e	j	t	n	g	a	h	f	b	c	y	q	s	d			k	h	u	a	p	y	m	f	e	l	j	r	g	t	c	b	q	d	s	n
G11	99969	99929	99910	100000	24	100000	17038	99973	96482	99987	100000	3696	71668	100000	41439	18882	5069	4368	515	716		Q7	100000	99814	99783	100000	99716	99642	99614	99981	99989	99964	99938	99749	35088	95967	64666	58135	2221	893	747	293
G1	99820	100000	99782	99907	99894	100000	99760	96052	61152	64445	92846	64121	19495	8684	28772	40059	43	654	618	786		Q2	100000	99705	99531	99631	99712	99619	99650	99977	99949	100000	99870	99699	99966	96060	99997	89835	2940	1436	616	409
G9	99828	100000	99771	99633	99775	100000	100000	100000	96391	83485	63154	69868	72341	19934	20027	1739	1429	1127	487	596		Q5	99899	99613	99611	99591	99654	100000	99568	100000	99553	100000	99877	99844	85446	42967	56278	63765	2563	1567	675	263
G4	100000	100000	99703	99823	100000	99808	100000	69801	71219	99812	100000	19943	22213	5378	4314	7557	129	465	47	447		Q4	99767	99603	99626	99775	99709	99644	99724	100000	99949	100000	99964	100000	93898	93588	72006	74149	1919	1296	955	284
G2	99780	100000	100000	99991	100000	94931	16344	84090	69301	10966	33455	7699	28028	3591	4107	2268	307	393	598	299		Q3	99770	99618	99666	99704	99919	99847	99702	99920	100000	100000	100000	99855	100000	27305	56734	87746	1812	1009	738	257
G10	70489	90051	57357	100000	99907	77253	54144	71854	73417	51642	29052	52009	12698	14551	6479	1	5187	436	430	190		Q6	100000	99753	99677	99911	99510	42562	99761	100000	100000	99987	99921	100000	43306	93153	90495	63207	2298	1076	674	240
G12	23081	100000	99902	11471	8744	62215	7447	80454	96578	22728	19636	100000	4398	14659	135	1315	652	385	24	46		Q8	99792	99713	99652	100000	99766	99901	99975	99990	100000	100000	100000	99928	29164	95902	46446	23114	1892	1117	832	230
G13	6123	100000	100000	100000	2942	68869	30592	536	7068	9468	51202	9189	17452	3819	4255	3306	63	185	529	102		Q1	100000	99817	100000	99979	100000	99929	100000	99994	18588	99990	100000	99946	99992	90066	24987	44621	1404	1547	410	100
G7	29703	36737	11295	14881	72695	22698	66399	35247	31760	16395	5572	9666	4198	4158	3491	227	111	192	341	0
G5	15021	12896	10172	56568	40577	12049	4727	29351	22645	44906	482	11564	5823	4291	8272	442	43	92	27	95
G6	390	19188	4773	5579	4932	2945	8502	7722	96860	512	247	5091	317	476	681	342	160	10	15	10
G8	190	7589	995	1323	2401	1024	53780	1684	164	710	5886	2739	874	1128	770	1	146	5	12	0
NTC1	11	31733	27	2129	60	51	7120	22495	70	980	1265	156	36	424	23	5	129	0	855	0
G3	1930	3620	1353	52	14284	526	4860	11987	23	2469	14671	4353	8	942	1218	40	13	3	51	0
NTC2	173	30144	5968	373	196	79	1236	3708	27	4230	1550	1549	12	310	743	1412	36	0	343	2
Read quality after quality conntrol
Generated using the GMS-16S pipeline
GMS samples																						QCMD samples
Sample	Mean read length (bp)	Mean read quality	Above Q15 (%)			Read length (bp)	Read quality	Above Q15 (%)														Sample	Mean read length (bp)	Mean read quality	Above Q15 (%)			Read length (bp)	Read quality	Above Q15 (%)
G2	1470.5	18.1	82.7		min	1439.6	14.9	54														Q3	1603.7	16.3	72.7		min	1457.2	15.7	72.7
G3	1586.5	16	78.6		max	1600.8	20	90.7														Q4	1614.3	16.3	82.6		max	1614.3	18.1	82.7
G4	1481.7	19	87.8		avergae	1485.73	17.5273	79.3182														Q5	1598.6	15.7	74.9		avergae	1575.67	16.35	77.65
G5	1463.2	18.5	87.5		stdv	51.7732	1.67755	11.3492														Q6	1589.3	15.8	75.4		stdv	58.748	0.893868	4.17457
G6	1451.5	15.6	62.6																			Q7	1590.9	15.9	77.6
G7	1439.6	14.9	54																			Q8	1457.2	18.1	82.7
G8	1600.8	16	78.8
G9	1471.1	17.6	81.8
G10	1461.7	17.7	81
G11	1472.7	20	90.7
G12	1455	18.2	81.1
G13	1474.4	19.3	88.6

## Sheet: S-IV
Supplementary Table IV. Indicative results of improved detection of the hard-to-lyse bacteria C. acnes in sample G6, as well as M. fortuitum in sample G3 with pre-enzymatic pre-treatment using proteinase K for laboratory- j
Species	Sample	Without Proteinase K		With Proteinase K
		Number of reads/ Total number of reads	Relative abundance	Number of reads/ Total number of reads	Relative abundance
C. acnes	G6	5 872/ 7 755	0.76	1 093 / 1 175	0.93
M. fortuitum	G3	0 / 12 021	0	4 / 36	0.11
Samples were pretreated according to lab-j standard procedure with or without Proteinase K pretreatment. Briefly 400 µL sample was pretreated with or without 20 µL proteinase K (5 mg/mL) and incubated shaking in 56 °C for 30 min. Samples were then extracted using the MagDEA Dx SV extraction kit using magLEAD 12gC (Precision System Science) with 100 µL elution volume. Sequencing libraries were con…

## Sheet: S-V
Supplementary Table V. Comparision of results from the GMS 16 and thr 16S-1928 pipelines
Sample	Speices	Bioinformatic pipeline
G12	P. aeruginosa		u	m	g	r	d	y	n	q	p	k	f	j	l	h	s	c	b	a	e		t
		GMS 16S	10000	9949.24	9944.01	9933.1	9782.61	9304.73	9204.42	9143.43	9011.93	8606.72	8333.11	7975.77	7875.44	7813.42	6086.96	747.679	652.174	574.422	522.95		9996.38
		1928-16S	9970	9950	9930	9930	9790	9650	9200	9210	9040	8630	8330	7980	7930	7800	5840	360	440	570	580		5020
G6	C. acnes		b	c	t	g	e	q	d	j	m	p	h	n	l	a	u	y	f	s	t		k
		GMS 16S	10000	9912.02	9774.36	9354.84	8187.26	8000	7777.78	7571.75	6804.12	5210.64	3690.85	2953.67	2560.22	2554.44	1508.45	635.838	21.0526	0	0		3582.09
		1928-16S	10000	9910	9690	9390	7830	8000	7000	7530	6780	5220	3690	2980	2570	2550	1500	690	20	0	0		8750
Q4	S. epidermidis		d	g	h	r	j	y	a	b	k	u	l	m	f	t	s	e	q		c	p	n
		GMS 16S	10000	10000	9999.4	9999.13	9999.09	9998.62	9998.44	9997.47	9996.62	9993.45	9989.48	9988.62	9985.65	9974.04	9958.1	9930.27	9926.69		9986	9935.29	10000
		1928-16S	10000	10000	10000	9990	10000	9990	9990	9980	10000	10000	10000	9990	9990	9970	9960	9940	10000		5260	5030	0
Q3	S. aureus		d	g	j	h	r	y	a	k	u	l	c	s	e	p	n	q	t		f	m	b
		GMS 16S	10000	10000	10000	9999.6	9998.87	9998.83	9997.95	9995.71	9992.13	9990	9984.47	9972.9	9971.87	9963.35	9960.61	9925.32	9626.79		9995.06	9988.39	10000
		1928-16S	10000	10000	10000	10000	9990	10000	10000	9990	10000	9990	10000	9970	9960	9990	9730	10000	9620		4820	4790	4700
Q1	S. marcescens		d	q	f	l	y	g	h	k	r	a	j	b	p	c	t	e	s		m	u	n
		GMS 16S	10000	10000	9991.19	9986.11	9967.04	9965.52	9962.51	9958.71	9957.62	9954.32	9948.78	9945.24	9915.72	9906.72	9623.15	9501.05	8829.27		9984.05	9989.25	10000
		1928-16S	10000	10000	10000	10000	10000	10000	10000	9990	10000	9990	10000	9950	9990	9920	9740	9420	8780		5340	5100	4900
G13	S. haemolyticus		d	k	t	u	b	m	a	n	l	q	r	c	j	e	f	y	s		p	h	g
		GMS 16S	10000	10000	10000	9960.7	9877.65	9782.64	9426.8	9416.16	9413.75	9351.35	9215.15	9206.78	9124.77	8561.35	7423.33	5072.46	776.515		9672.09	6668.75	6129.44
		1928-16S	9800	9970	9990	9980	9860	9790	9420	9950	9500	9340	9230	9190	9420	8570	7420	3970	770		4750	3480	3440
Q7	K. pneumoniae		d	g	r	h	j	y	a	f	u	k	l	t	m	e	s	q		n	p	c	b
		GMS 16S	10000	10000	10000	9999.01	9998.73	9997.77	9997.47	9995.45	9994.15	9993.96	9990.6	9990.2	9987.35	9966.94	9959.84	9888.24		9960.98	9947.91	9988.69	9996.39
		1928-16S	10000	10000	9990	10000	10000	9990	9990	9990	10000	9990	10000	9980	9990	9980	9940	9990		5190	5090	4710	4620
Q5	E. coli		d	f	t	u	l	j	r	k	e	y	n		s	q	a	m	h	p	g	c	b
		GMS 16S	10000	9994.29	9990.95	9989.29	9988.59	9986.58	9986.37	9984.78	9984.47	9980.47	9833.94		10000	9903.6	9983.71	9988.83	9988.95	9928.5	9988.19	9989.23	10000
		1928-16S	10000	9990	9980	10000	10000	10000	9990	9990	9990	9990	9770		5640	5390	5150	5100	5070	5000	4930	4850	0
G4	S. intermedius		y		k	h	n	p	t	u	m	r	d	c	l	j	s	q	b	f	g	a	e
		GMS 16S	285.714		9968.39	9977.07	9903.69	9404.73	9992.71	9989.67	9949.98	9938.04	9932.89	9834.09	9754.48	9608.67	9565.22	9337.36	9146.59	7978.41	6347.43	5701.09	3256.66
		1928-16S	0		5170	5020	4740	4520	0	0	0	0	0	0	0	0	0	0	0	0	0	0	0
The relative abundance (%) of reads is shown for each sample (G12-G4) and for each participating laboratory (a-y). For each sample, results from the GMS-16S pipeline are displayed in the upper row, with corresponding results from 1928-16S in the lower row. Major differences between pipeline results are highlighted to the right of the brown boxes for each sample

## Sheet: S-VI
Supplementary Table VI. Contaminants detected by the GMS-16 pipeline
Sample	Speices	s	a	y	h	l	g	f	n	t	k	j	c	p	m	u	r	e	b	d
NTC1	Staphylococcus aureus		88.978						10
G1	Staphylococcus aureus			18.6465
NTC2	Staphylococcus aureus				11.7648					16.9171
G5	Staphylococcus aureus			13.1868
G8	Staphylococcus aureus			11.6961
G3	Staphylococcus aureus															9.83922
G8	Staphylococcus epidermidis		57.5468		29.8864											96.2378
G6	Staphylococcus epidermidis								52.1236
NTC1	Staphylococcus epidermidis					17.8169					44.4444
NTC2	Staphylococcus epidermidis				29.4118
G3	Staphylococcus epidermidis				22.2222				54.8766	13.6364								16.7165	13.1842
G7	Staphylococcus epidermidis								13.4717
G13	Staphylococcus epidermidis			11.5942
G5	Staphylococcus epidermidis		9.7166	13.1868
NTC2	Staphylococcus warneri					18.6628
G11	Streptococcus agalactiae													15.7277
NTC1	Streptococcus agalactiae													12.7951
G3	Streptococcus agalactiae									10
G3	Streptococcus gwangjuense					12.8892
G3	Streptococcus intermedius				11.1111											17.6476
NTC1	Streptococcus intermedius												25
G3	Streptococcus oralis																		54.8598
NTC1	Streptococcus oralis			61.4981
G3	Streptococcus pneumoniae									36.3636
NTC1	Streptococcus pneumoniae									11.5942
NTC2	Streptococcus thermophilus														64.7894
G6	Streptococcus thermophilus														12.9182
G3	Achromobacter spanius	62.2189
G5	Achromobacter spanius	54.9613
G12	Achromobacter spanius	48.9644
NTC2	Achromobacter spanius	38.8259
G13	Achromobacter spanius	26.8696
NTC1	Achromobacter spanius	14.8148
G13	Achromobacter xylosoxidans	44.1678
NTC1	Achromobacter xylosoxidans	42.3236
G3	Achromobacter xylosoxidans	37.4319
NTC2	Achromobacter xylosoxidans	14.2354
G7	Cutibacterium acnes												58.6667
G8	Cutibacterium acnes		9.9129			25.8829			94.4521			24.7978		24.3257
NTC1	Cutibacterium acnes					24.7693						12.1317						61.6755
G3	Cutibacterium acnes					29.7842												31.6369
NTC2	Cutibacterium acnes					23.3835						17.2783	11.4597
G12	Cutibacterium acnes										12.6396		9.81328
G5	Cutibacterium acnes										11.1129
G4	Cutibacterium acnes		14.3775
G6	[Propionibacterium] namnetense										37.3134
G7	[Propionibacterium] namnetense				18.6195
G3	Escherichia coli			35.1486										96.3925
G6	Escherichia coli				62.7763
G5	Escherichia coli			28.4169
G12	Escherichia coli				16.9519
NTC2	Escherichia coli			17.1955	15.8186												13.8839
G13	Escherichia coli			13.922
G4	Escherichia coli			11.9753
G7	Escherichia coli			11.4919	11.9286
NTC1	Escherichia coli			9.74917
G6	Klebsiella aerogenes					17.9682
NTC2	Klebsiella oxytoca													47.6985
G4	Klebsiella pneumoniae		22.4466
G3	Klebsiella pneumoniae			9.96422	22.2222
G5	Klebsiella pneumoniae			15.5392
G1	Klebsiella pneumoniae			14.6374
G8	Klebsiella pneumoniae									12.6514
NTC1	Klebsiella pneumoniae				11.8618
NTC2	Klebsiella pneumoniae			11.6187
NTC1	Pseudomonas aeruginosa															38.6328
NTC2	Pseudomonas aeruginosa						14.8618
G8	Pseudomonas fluorescens										77.8176
NTC1	Pseudomonas poae						32.3411
G3	Pseudomonas qingdaonensis								19.5872
NTC1	Pseudomonas qingdaonensis														31.9219
G8	Pseudomonas sp. MYb193							34.5455
NTC1	Pseudomonas sp. MYb193							25.7256
G12	Acinetobacter baumannii		91.1742
NTC1	Acinetobacter baumannii										33.3333
G2	Acinetobacter baumannii		24.8865
NTC2	Acinetobacter baumannii			13.5593	11.7648
NTC1	Acinetobacter guillouiae																26.4759
G8	Acinetobacter guillouiae					24.5642
G8	Acinetobacter indicus						56.2747
NTC1	Sphingobium sp. PAMC28499								27.4273
NTC2	Sphingobium sp. YG1		47.4633
NTC1	Sphingobium yanoikuyae								28.3324
G12	Sphingomonas hylomeconis												18.4384
G8	Sphingomonas sp. NIC1											26.4485
G2	Serratia marcescens		35.5658
NTC1	Serratia marcescens										22.2222
G5	Serratia marcescens		14.6352
G3	Serratia marcescens									10
G3	Serratia quinivorans										43.2936
G8	Bradyrhizobium embrapense	11.1111
G8	Bradyrhizobium mercantei	11.1111
NTC2	Bradyrhizobium mercantei																22.535
G8	Bradyrhizobium viridifuturi	11.1111
NTC2	Bradyrhizobium viridifuturi																22.535
G6	Agrobacterium fabrum					52.9553
G3	Agrobacterium fabrum					33.9865
NTC1	Agrobacterium fabrum					22.6619		15.8824
NTC2	Agrobacterium fabrum					17.6625
G7	Agrobacterium fabrum					13.2337
NTC1	Enterococcus faecium												75
G3	Enterococcus faecium			15.3759	33.3333
NTC2	Enterococcus faecium				17.6476					24.1714
G8	Enterococcus gallinarum							17.9112
G6	Lactococcus lactis													44.2747
G3	Lactococcus lactis					16.7587
NTC1	Lactococcus lactis													15.2535
G8	Lactococcus lactis					13.4328
G3	Moraxella osloensis						76.2514
G4	Moraxella osloensis						23.5617
G13	Moraxella osloensis						21.8646
G3	Moraxella pluranimalium						16.7677
G3	Novosphingobium aromaticivorans											38.5695
NTC1	Novosphingobium naphthae											67.775
G8	Novosphingobium naphthae											23.5998
G2	Novosphingobium subterraneum		21.3573
G11	Neisseria meningitidis													18.8732
NTC1	Neisseria meningitidis									18.8458
G3	Neisseria meningitidis									13.6364
G8	Listeria monocytogenes									75
G11	Listeria monocytogenes													15.7277
NTC1	Listeria monocytogenes									17.3913				12.7951
NTC2	Acidovorax temperans											74.1933
G6	Acidovorax temperans											23.9839
NTC1	Acidovorax temperans							12.1893
NTC1	Janthinobacterium agaricidamnosum						16.1527
NTC1	Janthinobacterium sp. LM6						28.1465
G13	Janthinobacterium sp. LM6							15.3343
NTC1	Methylobacterium goesingense								16.1616
NTC2	Methylobacterium radiotolerans							74.1132
NTC2	Methylorubrum populi							24.2718
G3	Veillonella parvula														51.6986
G6	Veillonella parvula																			22.2222
G3	Veillonella rogosae														47.5768
G6	Blautia faecis	10
G6	Blautia glucerasea	10
G8	Caldovatus sediminis						25.7754
NTC1	Caldovatus sediminis						17.4313
G3	Corynebacterium segmentosum								9.83475
G6	Corynebacterium xerosis							74.5263
G12	Finegoldia magna												37.6176
NTC2	Finegoldia magna								35.5553
G3	Mariniluteicoccus flavus		12.3256
G6	Mariniluteicoccus flavus										11.1244
G5	Massilia agri												83.3812
G6	Massilia suwonensis																	16.2459
G8	Paraburkholderia pallidirosea							19.3154
G8	Paraburkholderia phytofirmans							11.5798
G6	Rhizobium qilianshanense			69.9447
G8	Rhizomicrobium palustre	33.3333
NTC2	Streptomyces albidoflavus										9.54855
NTC2	Streptomyces sampsonii										58.7295
G3	Micrococcus cohnii																91.1654
G8	Jeotgalicoccus halotolerans														89.7537
G3	Pelomonas saccharophila							89.4255
G3	Eoetvoesia caeni												87.1795
G8	Neobacillus drentensis				67.5
NTC1	Dermacoccus nishinomiyaensis															53.5377
G3	Ralstonia pickettii										51.942
NTC2	Lactobacillus iners												49.1132
NTC1	Friedmanniella spumicola				48.7179
NTC1	Flavisolibacter tropicus														46.4414
NTC2	Roseomonas gilardii						32.712
NTC2	Dolosigranulum pigrum					31.569
NTC2	Aerococcus urinaeequi														28.7187
NTC2	Azospira sp. I09								28.5563
NTC2	Dechlorosoma suillum								28.5563
NTC1	Brevundimonas sp. SGAir0440							28.42
G3	Bacillus atrophaeus	26.5361
G3	Paracoccus contaminans		25.9532
G3	Selenomonas noxia											24.8138
G6	Uruburuella suis							24
G7	Haemophilus parainfluenzae		23.6755
NTC2	Denitratisoma oestradiolicum		21.778
G3	Alcaligenes faecalis											21.5667
NTC2	Sulfuricella denitrificans		18.5722
NTC2	Loriellopsis cavernicola															18.4544
NTC2	Ezakiella coagulans												18.4342
G3	Enterobacter cloacae									18.1818
G6	Faecalibacterium prausnitzii	18.1818
G2	Candidatus Solibacter usitatus		17.2181
G6	Crinalium epipsammum														16.8529
G8	Hungateiclostridium aldrichii	16.6667
NTC2	Spirosoma aerolatum						14.6785
G3	Vulcaniibacterium thermophilum		14.3776
G13	Raoultella terrigena				14.1288
G6	Vibrio aphrogenes								13.8996
NTC2	Truepera radiovictrix						12.8845
G3	Facklamia hominis		12.3232
G8	Rhodopila globiformis						11.4955
G3	Pantoea ananatis		11.4732
G3	Curvibacter gracilis											11.4514
G6	Fusicatenibacter saccharivorans	10
G6	Laceyella sacchari	10
G6	Lachnospiraceae bacterium GAM79	10
G6	Phocaeicola dorei	10
G6	Roseburia hominis	10
G6	[Eubacterium] siraeum	10
G6	Acholeplasma axanthum	10
Contaminant species is indicated if the relative abdunce was above 10 % for each sample

## Sheet: S-VII
Supplementary Table VII. Most frequantly detected contaiminat species identified by the GMS 16 pipeline
Species	Number times detected		y				h				l				a				k				n				s				f				t				c				u				j
Cutibacterium acnes	20										G3	0.3	1 108/ 3 719		G4	0.14	2 883/ 20 063																						G7	0.59	133/ 227
											G8	0.26	2 021/ 7 775		G8	0.1	280/ 2 829		G5	0.11	1 659/ 15 080		G8	0.94	683/ 723														G12	0.1	129/ 1 318						G8	0.25	425/ 1 713
							G13	0.1	1 830/ 17 468		G12	0.3	1 108/ 3 719						G12	0.13	2 943/ 23 287
											NTC1	0.25	8 112/ 32 749																																		NTC1	0.12	2 731/ 22 511
											NTC2	0.23	7 221/ 30 883																										NTC2	0.11	162/ 1 413						NTC2	0.17	644/ 3 728
Staphylococcus epidermidis	17		G5	0.13	12/ 91		G3	0.22	2/ 10						G8	0.58	1 628/ 2 829						G3	0.55	1 365/ 2 488										G3	0.14	3/ 23						G8	0.96	1 279/ 1 329
							G8	0.3	263/ 880						G5	0.1	1 129/ 11 624						G6	0.52	271/ 519
			G13	0.12	8/ 69		NTC2	0.29	5/ 17		NTC1	0.18	5 833/ 32 749						NTC1	0.44	5/ 11		G7	0.13	2 215/ 16 444
Escherichia coli	11		G3	0.35	7/ 21		G6	0.63	199/ 317
			G4	0.12	21/ 175		G7	0.12	501/ 4 204
			G5	0.28	26/ 91		G12	0.17	746/ 4 402
			G7	0.12	16/ 136
			G13	0.14	10/ 69
			NTC1	0.1	16/ 162		NTC2	0.16	3/ 17
Staphylococcus aureus	9		G1	0.19	16/ 86																																						G3	0.1	5/52
			G5	0.13	12/ 91
			G8	0.12	20/ 171		NTC2	0.12	2/ 17						NTC1	0.89	3 823/ 4 297						NTC1	0.09	90/ 990										NTC2	0.16	5/ 28
Klebsiella pneumoniae	9		G1	0.15	13/ 86		G3	0.22	2/ 10						G4	0.14	4 423/ 20 063																		G8	0.13	21/ 164
			G3	0.1	2/ 21
			G5	0.16	14/ 91
			NTC2	0.12	7/ 59		NTC1	0.12	5/ 39										NTC2	0.1	19/ 179
Enterococcus faecium, E. galinarum	9		G1	0.21	18/ 86		G3	0.33	3/ 10																						G8	0.18	202/ 1 128
			G5	0.21	19/ 91
			G3	0.15	3/ 21		NTC2	0.18	3/ 17																										NTC2	0.24	7/ 28		NTC1	0.75	4/ 5
Acinetobacter baumannii, A. guillouiae, A. indicus, A. junii	8										G8	0.25	1 910/ 7 775		G2	0.25	2 748/ 7 728
			NTC2	0.14	8/ 59		NTC2	0.12	2/ 17						G12	0.91	148 199/ 162 545		NTC1	0.33	4/ 11																						G6	0.8	4 472/ 5 580
Pseudomonas aeruginosa, P. qingdaonensis, P. sp. MYb193, P. fluorescence, P. poae	7																		G8	0.78	159/ 204		G3	0.2	487/ 2 488						G8	0.35	389/ 1 128
																															NTC1	0.32	218/ 850										NTC1	0.39	822/ 2 129
Agrobacterium fabrum	6										G3	0.34	1 264/ 3 719
											G6	0.53	10 482/ 19 796
											G7	0.13	4 997/ 37 760
											NTC1	0.23	7 442/ 32 749																		NTC1	0.16	135/ 850
											NTC2	0.18	5 454/ 30 883
Achromobacter spanius, A. xylosoxidans	6																										G3	0.39	20/ 51
																											G5	0.15	4/ 27
																											G12	0.26	6/ 24
																											G13	0.91	483/ 529
																											NTC1	0.37	532/ 855
																											NTC2	0.44	152/ 344
Serratia marcescens, S. surfactantfaciens, S. quinivorans	4														G2	0.36	2 748/ 7 728		G3	0.43	847/ 1 956
															G5	0.15	1 701/ 11 624		NTC1	0.22	2/ 11
The Table displays the sample names (G1-G13, as well as the negative controls NTC1/2), the relative abundance of reads (%), and the number of reads divided by the total number of reads per sample. Species were defined as abundant contaminant if they were detected at a relative abundance greater than 10 % and appeared more than five times across all laboratories and samples. To emphasis higher lev…
