# Supplementary material for: Nationwide multicentre study of Nanopore long-read sequencing for 16S rRNA-species identification
Source: Eur J Clin Microbiol Infect Dis. 2025 May 10;44(8):1907–16. doi: 10.1007/s10096-025-05158-w (PMC12321653; doi:10.1007/s10096-025-05158-w)
Supplement: Supplementary file 3 — Supplementary file3 (XLSX 337 KB) [file 10096_2025_5158_MOESM3_ESM.xlsx]

## Sheet: G1
G1. Species identified by the GMS-16S pipeline in sample G1 for each species and laboratory (a-y)
Relative abundance GMS-16S
Species	a	b	c	d	e	f	g	h	j	k	l	m	n	p	q	r	s	t	u	y
Streptococcus agalactiae	8622.84	9975.67	9898.99	9961.88	9290.83	8043.79	9738.81	9932.88	9716.93	9975.55	9867.79	9978.89	9623.83	9592.54	9380.22	9953.73	10000	9993.95	9850.55	348.837
Escherichia coli	0	0	0	0	0	0	35.9782	67.121	145.751	10.9678	4.29856	6.30942	195.963	57.2424	424.886	6.04356	0	0	44.291	2373.47
Enterococcus faecium	609.982	0	0	0	0	0	0	0	0	0	0.501827	0	0	0.361931	0	0	0	0	0	2093.02
Staphylococcus aureus	370.462	0	0	0	0	0	0	0	0	0	0.484388	0.36688	0	0	0	0	0	0	0	1860.47
Klebsiella pneumoniae	0	0	0	0	0	0	0	0	0	0	0	0	0	0	0	0	0	0	0	1463.74
Acinetobacter baumannii	165.582	0	0	0	0	0	0	0	0	0	0	0	0	0	0	0	0	0	0	813.953
Staphylococcus sciuri	0	0	0	0	0	717.907	0	0	0	0	0	0	0	0	0	0	0	0	0	0
Staphylococcus epidermidis	0	0	16.7212	0	0	0	0	0	0	0	0.167281	0.176014	1.54789	0	0	0	0	0	0	581.395
Serratia marcescens	0	0	0	0	0	0	0	0	0	0	0	0	0	0	0	0	0	0	0	465.116
Streptococcus oralis	13.5099	0	0	0	0	243.144	0	0	0	0	0	0	0	0.258729	0	0	0	0	0	0
Cutibacterium acnes	4.34924	0	0	0	34.017	0	5.26248	0	73.7774	0	10.3748	0	1.85747	106.657	0	2.88807	0	0	9.4267	0
Achromobacter xylosoxidans	0	0	0	0	0	245.909	0	0	0	0	0	0	0	0	0	0	0	0	0	0
Achromobacter spanius	0	0	0	0	0	227.702	0	0	0	0	0	0	0	0	0	0	0	0	0	0
Laceyella sacchari	0	0	13.8617	0	10.6683	14.5199	0	0	1.35594	0.36347	10.1641	8.79266	3.04417	5.19726	145.797	0	0	0	4.75103	0
Microvirga makkahensis	0	0	0	0	172.251	0	0	0	0	0	0	0	0	0	0	0	0	0	0	0
Bradyrhizobium mercantei	0	0	0	0	0	151.955	0	0	0	0	0	0	0	0	0	0	0	0	0	0
Bradyrhizobium viridifuturi	0	0	0	0	0	151.955	0	0	0	0	0	0	0	0	0	0	0	0	0	0
Haemophilus haemolyticus	0	0	0	0	0	0	143.584	0	0	0	0	0	0	0	0	0	0	0	0	0
Mycoplasma wenyonii	0	0	0	0	0	0	0	0	0	0	0	0	0	132.577	0	0	0	0	0	0
Unclassified	0	0	0	0	24.6896	0	0	0	0	0	44.181	0	0	51.4334	0	0	0	0.653776	0	0
Microvirga aerilata	0	0	0	0	101.899	0	0	0	0	0	0	0	0	0	0	0	0	0	0	0
Cloacibacterium normanense	0	0	0	0	0	0	0	0	5.38068	0	0	0	81.5109	0	0	0	0	0	0	0
Massilia timonae	0	0	0	0	86.2731	0	0	0	0	0	0	0	0	0	0	0	0	0	0	0
Curvibacter gracilis	84.1595	0	0	0	0	0	0	0	0	0	0	0	0	0	0	0	0	0	0	0
Acinetobacter lwoffii	0	0	0	0	0	0	0	0	0	0	0	0	0	0	0	0	0	0	81.8722	0
Ochrobactrum anthropi	0	0	0	0	0	78.3591	0	0	0	0	0	0	0	0	0	0	0	0	0	0
Massilia chloroacetimidivorans	0	0	0	0	77.5898	0	0	0	0	0	0	0	0	0	0	0	0	0	0	0
Streptococcus sp. FDAARGOS_520	0	0	5.04063	0	3.20012	0	0	0	0	0.98718	13.5217	2.6331	4.83093	12.8539	26.3797	1.43684	0	0	3.50177	0
Streptococcus sp. FDAARGOS_522	0	0	0	0	1.70461	0	0	0	0	1.10883	20.9781	1.54157	1.60351	17.3313	22.7177	1.94379	0	0	1.25199	0
Haemophilus sp. oral taxon 036	0	0	0	0	0	0	69.4925	0	0	0	0	0	0	0	0	0	0	0	0	0
Sphingomonas changbaiensis	0	0	0	0	0	0	0	0	0	0	0	0	60.6774	0	0	0	0	0	0	0
Massilia umbonata	0	0	0	0	58.0631	0	0	0	0	0	0	0	0	0	0	0	0	0	0	0
Staphylococcus capitis	0	0	0	0	0	0	0	0	44.908	0	0	0	0	0	0	11.3384	0	0	0	0
Staphylococcus pseudintermedius	0	0	0	0	0	43.7889	0	0	0	0	0	0	0	0	0	0	0	0	0	0
Acinetobacter guillouiae	35.8815	0	0	0	0	0	0	0	0	0	0	0	0	0	0	0	0	0	0	0
Microvirga brassicacearum	0	0	0	0	27.6939	0	0	0	0	0	0	0	0	0	0	0	0	0	0	0
Streptococcus mitis	26.578	0	0	0	0	0	0	0	0	0	0.264431	0	0	0.186644	0	0	0	0	0	0
Crinalium epipsammum	0	0	0	25.413	0	0	0	0	0	0.91398	0	0.29787	0	0	0	0	0	0	0	0
Uruburuella suis	0	0	0	0	0	26.5038	0	0	0	0	0	0	0	0	0	0	0	0	0	0
Neobacillus thermocopriae	0	0	24.9569	0	0	0	0	0	0	0	0	0	0	0	0	0	0	0	0	0
Ralstonia pickettii	24.3868	0	0	0	0	0	0	0	0	0	0	0	0	0	0	0	0	0	0	0
Streptomyces sampsonii	0	24.3284	0	0	0	0	0	0	0	0	0	0	0	0	0	0	0	0	0	0
Ewingella americana	0	0	0	0	0	0	0	0	0	0	0	0	0	0	0	22.6232	0	0	0	0
Bradyrhizobium embrapense	0	0	0	0	0	22.203	0	0	0	0	0	0	0	0	0	0	0	0	0	0
Gordonia polyisoprenivorans	0	0	20.9638	0	0	0	0	0	0	0	0	0	0	0	0	0	0	0	0	0
Microbacterium thalassium	0	0	0	0	20.3062	0	0	0	0	0	0	0	0	0	0	0	0	0	0	0
Cloacibacterium caeni	0	0	0	0	0	0	0	0	0	0	0	0	19.5664	0	0	0	0	0	0	0
Massilia agri	0	0	0	0	18.0676	0	0	0	0	0	0	0	0	0	0	0	0	0	0	0
Agrobacterium fabrum	0	0	0	0	0	16.1327	0	0	0	0	1.43677	0	0	0	0	0	0	0	0	0
Delftia acidovorans	0	0	0	0	0	16.1327	0	0	0	0	0	0	0	0	0	0	0	0	0	0
Staphylococcus warneri	0	0	0	0	0	0	0	0	0	7.46167	0	0	0	0	0	0	0	0	0	0
Flavobacterium piscis	0	0	14.5725	0	0	0	0	0	0	0	0	0	0	0	0	0	0	0	0	0
Aerosakkonema funiforme	0	0	0	12.7065	0	0	0	0	0	0	0	0	0	0	0	0	0	0	0	0
Massilia agilis	0	0	0	0	11.4463	0	0	0	0	0	0	0	0	0	0	0	0	0	0	0
Streptococcus sp. 'group B'	0	0	0	0	0.550848	0	0	0	0	0.204156	4.12644	0.706939	0	4.5284	0	0	0	0	0	0
Pseudomonas putida	10.0965	0	0	0	0	0	0	0	0	0	0	0	0	0	0	0	0	0	0	0
Micrococcus luteus	9.94113	0	0	0	0	0	0	0	0	0	0	0	0	0	0	0	0	0	0	0
Massilia brevitalea	0	0	0	0	9.81335	0	0	0	0	0	0	0	0	0	0	0	0	0	0	0
Carnobacterium inhibens	0	0	0	0	0	0	0	0	0	0	9.63973	0	0	0	0	0	0	0	0	0
Novosphingobium naphthae	0	0	0	0	0	0	0	0	8.48492	0	0	0	0	0	0	0	0	0	0	0
Massilia haematophila	0	0	0	0	8.27464	0	0	0	0	0	0	0	0	0	0	0	0	0	0	0
Sphingomonas aerophila	0	0	0	0	7.85684	0	0	0	0	0	0	0	0	0	0	0	0	0	0	0
Massilia albidiflava	0	0	0	0	7.63971	0	0	0	0	0	0	0	0	0	0	0	0	0	0	0
Microvirga ossetica	0	0	0	0	7.3242	0	0	0	0	0	0	0	0	0	0	0	0	0	0	0
Caldovatus sediminis	0	0	0	0	0	0	6.87344	0	0	0	0	0	0	0	0	0	0	0	0	0
Streptococcus pyogenes	0	0	0	0	0	0	0	0	0	0	2.84141	0	0	3.55266	0	0	0	0	0	0
Curvibacter lanceolatus	5.98757	0	0	0	0	0	0	0	0	0	0	0	0	0	0	0	0	0	0	0
Moraxella osloensis	5.90255	0	0	0	0	0	0	0	0	0	0	0	0	0	0	0	0	0	0	0
Flavobacterium aquidurense	0	0	4.89387	0	0	0	0	0	0	0	0	0	0	0	0	0	0	0	0	0
Streptococcus intermedius	0	0	0	0	0	0	0	0	0	0	0.352429	0	1.70268	0	0	0	0	0	0	0
Streptococcus pneumoniae	0	0	0	0	0	0	0	0	0	0	0.685349	0	0	0.487255	0	0	0	0	0	0
Microvirga sp. 17 mud 1-3	0	0	0	0	4.1993	0	0	0	0	0	0	0	0	0	0	0	0	0	0	0
Massilia suwonensis	0	0	0	0	4.13808	0	0	0	0	0	0	0	0	0	0	0	0	0	0	0
Acidovorax monticola	3.98302	0	0	0	0	0	0	0	0	0	0	0	0	0	0	0	0	0	0	0
Bacillus carboniphilus	0	0	0	0	0	0	0	0	0	0	0	0	3.86973	0	0	0	0	0	0	0
Acinetobacter septicus	3.72792	0	0	0	0	0	0	0	0	0	0	0	0	0	0	0	0	0	0	0
Streptococcus dysgalactiae	0	0	0	0	0	0	0	0	0	0	1.61961	0	0	1.6278	0	0	0	0	0	0
Acinetobacter haemolyticus	0	0	0	0	0	0	0	0	0	0	0	0	0	0	0	0	0	0	3.02765	0
Streptococcus gwangjuense	2.62797	0	0	0	0	0	0	0	0	0	0	0	0	0	0	0	0	0	0	0
Streptococcus iniae	0	0	0	0	0	0	0	0	0	0	1.40585	0	0	1.19166	0	0	0	0	0	0
Sphingomonas sp. LM7	0	0	0	0	2.47995	0	0	0	0	0	0	0	0	0	0	0	0	0	0	0
Streptococcus sp. LPB0220	0	0	0	0	0	0	0	0	0	2.44227	0	0	0	0	0	0	0	0	0	0
Sphingobium sp. SYK-6	0	0	0	0	0	0	0	0	2.27644	0	0	0	0	0	0	0	0	0	0	0
Massilia sp. WG5	0	0	0	0	2.15612	0	0	0	0	0	0	0	0	0	0	0	0	0	0	0
Devosia submarina	0	0	0	0	1.8435	0	0	0	0	0	0	0	0	0	0	0	0	0	0	0
Streptococcus suis	0	0	0	0	0	0	0	0	0	0	0.852921	0	0	0.893984	0	0	0	0	0	0
Bacillus thuringiensis	0	0	0	0	0	0	0	0	0	0	0.886509	0	0	0.68333	0	0	0	0	0	0
Streptococcus porcinus	0	0	0	0	0	0	0	0	0	0	0.71869	0	0	0.64383	0	0	0	0	0	0
Cutibacterium granulosum	0	0	0	0	0	0	0	0	0	0	1.33653	0	0	0	0	0	0	0	0	0
Massilia terrae	0	0	0	0	1.14758	0	0	0	0	0	0	0	0	0	0	0	0	0	0	0
Sulfuritalea hydrogenivorans	0	0	0	0	0	0	0	0	1.13822	0	0	0	0	0	0	0	0	0	0	0
Microvirga soli	0	0	0	0	1.01528	0	0	0	0	0	0	0	0	0	0	0	0	0	0	0
Streptococcus salivarius	0	0	0	0	0	0	0	0	0	0	0.384736	0	0	0.547626	0	0	0	0	0	0
Listeria monocytogenes	0	0	0	0	0	0	0	0	0	0	0.500101	0	0	0.234404	0	0	0	0	0	0
Massilia oculi	0	0	0	0	0.712973	0	0	0	0	0	0	0	0	0	0	0	0	0	0	0
Bacillus cereus	0	0	0	0	0	0	0	0	0	0	0.265622	0	0	0.403707	0	0	0	0	0	0
Methylobacterium bullatum	0	0	0	0	0.614501	0	0	0	0	0	0	0	0	0	0	0	0	0	0	0
Microbacterium chocolatum	0	0	0	0	0.610153	0	0	0	0	0	0	0	0	0	0	0	0	0	0	0
Microbacterium wangchenii	0	0	0	0	0.560918	0	0	0	0	0	0	0	0	0	0	0	0	0	0	0
Mycoplasma ovis	0	0	0	0	0	0	0	0	0	0	0	0	0	0.372418	0	0	0	0	0	0
Bacillus velezensis	0	0	0	0	0	0	0	0	0	0	0	0	0	0.359736	0	0	0	0	0	0
Microbacterium testaceum	0	0	0	0	0.359554	0	0	0	0	0	0	0	0	0	0	0	0	0	0	0
Enterococcus faecalis	0	0	0	0	0	0	0	0	0	0	0	0	0	0.287086	0	0	0	0	0	0
Streptococcus thermophilus	0	0	0	0	0	0	0	0	0	0	0	0.28432	0	0	0	0	0	0	0	0
Streptococcus urinalis	0	0	0	0	0	0	0	0	0	0	0	0	0	0.233032	0	0	0	0	0	0
Streptococcus marimammalium	0	0	0	0	0	0	0	0	0	0	0.217204	0	0	0	0	0	0	0	0	0
Number of reads
Species	a	b	c	d	e	f	g	h	j	k	l	m	n	p	q	r	s	t	u	y
Streptococcus agalactiae	55525.9	28703	39681.1	784	423344	6985.23	90694.6	19386	93912.2	665802	590982	737029	62191.1	690251	618.156	186115	618	61146	496375	3
Escherichia coli							335.054	131	1408.66	732.025	257.441	466.006	1266.35	4119	28	113.002			2231.85	20.4119
Enterococcus faecium	3927.91										30.0544			26.0435						18
Staphylococcus aureus	2385.56										29.01	27.0973								16
Klebsiella pneumoniae																				12.5881
Acinetobacter baumannii	1066.25																			7
Staphylococcus sciuri						623.431
Staphylococcus epidermidis			67.0284								10.0184	13.0002	10.0028							5
Serratia marcescens																				4
Streptococcus oralis	86.9953					211.146								18.6174
Cutibacterium acnes	28.0065				1550.01		49.0079		713.044		621.348		12.0033	7674.72		54.0012			475.017
Achromobacter xylosoxidans						213.547
Achromobacter spanius						197.737
Laceyella sacchari			55.5662		486.108	12.6091			13.1049	24.2592	608.729	649.416	19.672	373.98	9.60802				239.407
Microvirga makkahensis					7848.78
Bradyrhizobium mercantei						131.957
Bradyrhizobium viridifuturi						131.957
Haemophilus haemolyticus							1337.16
Mycoplasma wenyonii														9539.88
Unclassified	0	0	0	0	1125	0	0	0	0	0	2646	0	0	3701	0	0	0	4	0	0
Microvirga aerilata					4643.12
Cloacibacterium normanense									52.0032				526.74
Massilia timonae					3931.1
Curvibacter gracilis	541.937
Acinetobacter lwoffii																			4125.59
Ochrobactrum anthropi						68.047
Massilia chloroacetimidivorans					3535.44
Streptococcus sp. FDAARGOS_520			20.2059		145.816					65.8878	809.813	194.478	31.2184	924.926	1.73842	26.8661			176.456
Streptococcus sp. FDAARGOS_522					77.6718					74.0073	1256.38	113.858	10.3622	1247.11	1.49709	36.345			63.0886
Haemophilus sp. oral taxon 036							647.163
Sphingomonas changbaiensis													392.109
Massilia umbonata					2645.69
Staphylococcus capitis									434.027							212.005
Staphylococcus pseudintermedius						38.0263
Acinetobacter guillouiae	231.055
Microvirga brassicacearum					1261.9
Streptococcus mitis	171.146										15.8368			13.4304
Crinalium epipsammum				2						61.0021		22.0003
Uruburuella suis						23.0159
Neobacillus thermocopriae			100.042
Ralstonia pickettii	157.037
Streptomyces sampsonii		70
Ewingella americana																423.009
Bradyrhizobium embrapense						19.2811
Gordonia polyisoprenivorans			84.0356
Microbacterium thalassium					925.268
Cloacibacterium caeni													126.442
Massilia agri					823.264
Agrobacterium fabrum						14.0097					86.0482
Delftia acidovorans						14.0097
Staphylococcus warneri										498.017				526.31
Flavobacterium piscis			58.4155
Aerosakkonema funiforme				1
Massilia agilis					521.558
Streptococcus sp. 'group B'					25.0998					13.626	247.133	52.2137		325.851					66.8509
Pseudomonas putida	65.0151
Micrococcus luteus	64.0149
Massilia brevitalea					447.153
Carnobacterium inhibens											577.323
Novosphingobium naphthae									82.0051
Massilia haematophila					377.041
Sphingomonas aerophila					358.003
Massilia albidiflava					348.109
Microvirga ossetica					333.733
Caldovatus sediminis							64.0103
Streptococcus pyogenes											170.172			255.639
Curvibacter lanceolatus	38.5563
Moraxella osloensis	38.0089
Flavobacterium aquidurense			19.6176
Streptococcus intermedius											21.107		11.0031					14.004
Streptococcus pneumoniae											41.0456			35.0614				18.988
Microvirga sp. 17 mud 1-3					191.344
Massilia suwonensis					188.555
Acidovorax monticola	25.6482
Bacillus carboniphilus													25.007
Acinetobacter septicus	24.0056
Streptococcus dysgalactiae											96.9985			117.131
Acinetobacter haemolyticus																			152.565
Streptococcus gwangjuense	16.9226
Streptococcus iniae											84.1965			85.7484
Sphingomonas sp. LM7					113.001
Streptococcus sp. LPB0220										163.006
Sphingobium sp. SYK-6									22.0014
Massilia sp. WG5					98.2453
Devosia submarina					84.0007
Streptococcus suis											51.0814			64.3285
Bacillus thuringiensis											53.093			49.1705
Streptococcus porcinus											43.0424			46.3282
Cutibacterium granulosum											80.0448
Massilia terrae					52.2905
Sulfuritalea hydrogenivorans									11.0007
Microvirga soli					46.262
Streptococcus salivarius											23.0419			39.4056
Listeria monocytogenes											29.9511			16.867
Massilia oculi					32.4872
Bacillus cereus											15.9081			29.0496
Methylobacterium bullatum					28.0002
Microbacterium chocolatum					27.8021
Microbacterium wangchenii					25.5587
Mycoplasma ovis														26.7981
Bacillus velezensis														25.8856
Microbacterium testaceum					16.3834
Enterococcus faecalis														20.6579
Streptococcus thermophilus												20.9995
Streptococcus urinalis														16.7683
Streptococcus marimammalium											13.0084
TOTAL	64394	28773	40086	787	455658	8684	93127	19517	96648	667434	598900	738588	64622	719571	659	186980	618	61183	503906	86

## Sheet: G2
G2. Species identified by the GMS-16S pipeline in sample G2 for each species and laboratory (a-y)
Relative abundance
Species	a	b	c	d	e	f	g	h	j	k	l	m	n	p	q	r	s	t	u	y
Streptococcus dysgalactiae	0	10000	10000	9966.78	8837.87	9502.1	9881.52	9887.87	9852.22	9918.5	9836.95	9977.47	9567.83	9714.4	9822.34	9943.59	9580.61	9991.8	9990.65	9772.73
Serratia marcescens	3556.51	0	0	0	0	0	0	0	0	0	0	0	0	0	0	0	0	0	0	0
Acinetobacter baumannii	2488.65	0	0	0	0	0	0	0	0	0	0	0	0	0	0	0	0	0	0	0
Novosphingobium subterraneum	2135.72	0	0	0	0	0	0	0	0	0	0	0	0	0	0	0	0	0	0	0
Candidatus Solibacter usitatus	1721.81	0	0	0	0	0	0	0	0	0	0	0	0	0	0	0	0	0	0	0
Unclassified	0	0	0	0	471.076	0	0	0	0	0	53.1117	0	0	50.1797	0	0	0	0	0	0
Staphylococcus hominis	0	0	0	0	428.041	0	0	0	8.15391	0	0	0	0	0	0	0	0	0	0	0
Laceyella sacchari	0	0	0	33.2226	19.0436	0	20.3659	7.29942	16.8466	10.2383	15.3928	14.2494	0	7.96468	177.665	15.1196	35.3034	3.17217	9.35068	32.4675
Burkholderia contaminans	0	0	0	0	0	0	0	0	0	0	0	0	332.673	0	0	0	0	0	0	0
Cutibacterium acnes	0	0	0	0	199.946	0	6.85932	0	18.4349	40.8933	7.81885	0	0	7.72597	0	0	0	0	0	0
Achromobacter xylosoxidans	0	0	0	0	0	0	0	0	0	0	0	0	0	0	0	0	194.019	0	0	0
Nevskia soli	0	0	0	0	0	0	0	0	0	0	0	0	0	183.121	0	0	0	0	0	0
Janthinobacterium agaricidamnosum	0	0	0	0	0	158.182	0	0	0	0	0	0	0	0	0	0	0	0	0	0
Enterococcus faecium	0	0	0	0	0	0	0	0	0	0	0	0	0	0	0	0	0	0	0	129.87
Staphylococcus epidermidis	0	0	0	0	37.2988	0	0	0	1.41807	0	0	0	10.0082	0	0	0	0	0	0	64.9351
Metabacillus litoralis	0	0	0	0	0	0	0	104.832	0	0	0	0	0	0	0	0	0	0	0	0
Bacillus thermozeamaize	97.3141	0	0	0	0	0	0	0	0	0	0	0	0	0	0	0	0	0	0	0
Duganella zoogloeoides	0	0	0	0	0	95.1049	0	0	0	0	0	0	0	0	0	0	0	0	0	0
Sphingobium sp. SYK-6	0	0	0	0	0	0	0	0	0	0	0	0	76.4262	0	0	0	0	0	0	0
Janthinobacterium sp. LM6	0	0	0	0	0	57.2031	0	0	0	0	0	0	0	0	0	0	0	0	0	0
Sediminibacterium salmoneum	0	0	0	0	0	0	0	0	55.1207	0	0	0	0	0	0	0	0	0	0	0
Escherichia coli	0	0	0	0	0	50.3497	0	0	0	0	0	0	0	0	0	0	0	0	0	0
Staphylococcus auricularis	0	0	0	0	0	0	0	0	0	0	0	0	0	0	0	0	50.0835	0	0	0
Halomonas aquamarina	0	0	0	0	0	47.5524	0	0	0	0	0	0	0	0	0	0	0	0	0	0
Pseudomonas sp. MYb193	0	0	0	0	0	47.5524	0	0	0	0	0	0	0	0	0	0	0	0	0	0
Agrobacterium fabrum	0	0	0	0	0	0	0	0	0	0	47.2279	0	0	0	0	0	0	0	0	0
Comamonas testosteroni	0	0	0	0	0	41.958	0	0	0	0	0	0	0	0	0	0	0	0	0	0
Pseudomonas aeruginosa	0	0	0	0	0	0	0	0	0	0	0	0	0	0	0	41.2922	0	0	0	0
Achromobacter spanius	0	0	0	0	0	0	0	0	0	0	0	0	0	0	0	0	39.8133	0	0	0
Acinetobacter radioresistens	0	0	0	0	0	0	34.5949	0	0	0	0	0	0	0	0	0	0	0	0	0
Acidovorax temperans	0	0	0	0	0	0	0	0	30.3704	0	0	0	0	0	0	0	0	0	0	0
Streptococcus pyogenes	0	0	0	0	0	0	0	0	0	0	10.9083	0	0	10.146	0	0	0	0	0	0
Ferruginibacter alkalilentus	0	0	0	0	0	0	20.2797	0	0	0	0	0	0	0	0	0	0	0	0	0
Streptomyces sampsonii	0	0	0	0	0	0	0	0	0	18.0338	0	0	0	0	0	0	0	0	0	0
Faecalibacterium prausnitzii	0	0	0	0	0	0	0	0	0	0	0	0	0	0	0	0	16.6945	0	0	0
Faecalicatena contorta	0	0	0	0	0	0	0	0	0	0	0	0	0	0	0	0	16.6945	0	0	0
Francisella tularensis	0	0	0	0	0	0	0	0	0	0	0	0	0	0	0	0	16.6945	0	0	0
Lachnospira eligens	0	0	0	0	0	0	0	0	0	0	0	0	0	0	0	0	16.6945	0	0	0
Roseburia faecis	0	0	0	0	0	0	0	0	0	0	0	0	0	0	0	0	16.6945	0	0	0
Streptococcus sp. oral taxon 431	0	0	0	0	0	0	0	0	0	0	0	0	0	0	0	0	16.6945	0	0	0
Burkholderia cenocepacia	0	0	0	0	0	0	0	0	0	0	0	0	13.0642	0	0	0	0	0	0	0
Streptococcus agalactiae	0	0	0	0	0	0	0	0	0	0	4.2581	0.511091	0	3.9788	0	0	0	3.39865	0	0
Mycoplasma wenyonii	0	0	0	0	0	0	0	0	0	0	0	0	0	11.589	0	0	0	0	0	0
Staphylococcus capitis	0	0	0	0	0	0	10.7363	0	0	0	0	0	0	0	0	0	0	0	0	0
Novosphingobium taihuense	0	0	0	0	0	0	0	0	9.21746	0	0	0	0	0	0	0	0	0	0	0
Caldovatus sediminis	0	0	0	0	0	0	8.64871	0	0	0	0	0	0	0	0	0	0	0	0	0
Sediminibacterium goheungense	0	0	0	0	0	0	0	0	8.21981	0	0	0	0	0	0	0	0	0	0	0
Chryseobacterium sp. H6466	0	0	0	0	0	0	7.75402	0	0	0	0	0	0	0	0	0	0	0	0	0
Corynebacterium kroppenstedtii	0	0	0	0	6.72601	0	0	0	0	0	0	0	0	0	0	0	0	0	0	0
Streptomyces sp. FR-008	0	0	0	0	0	0	0	0	0	6.39708	0	0	0	0	0	0	0	0	0	0
Aerococcus urinaeequi	0	0	0	0	0	0	0	0	0	0	0	4.85536	0	0	0	0	0	0	0	0
Lactococcus lactis	0	0	0	0	0	0	4.7717	0	0	0	0	0	0	0	0	0	0	0	0	0
Occidentia massiliensis	0	0	0	0	0	0	0	0	0	0	4.74899	0	0	0	0	0	0	0	0	0
Paracoccus sediminis	0	0	0	0	0	0	4.47347	0	0	0	0	0	0	0	0	0	0	0	0	0
Streptomyces albidoflavus	0	0	0	0	0	0	0	0	0	4.35481	0	0	0	0	0	0	0	0	0	0
Streptococcus sanguinis	0	0	0	0	0	0	0	0	0	0	3.93526	0	0	0	0	0	0	0	0	0
Nevskia terrae	0	0	0	0	0	0	0	0	0	0	0	0	0	3.50348	0	0	0	0	0	0
Streptococcus iniae	0	0	0	0	0	0	0	0	0	0	1.10215	0	0	1.77479	0	0	0	0	0	0
Paracoccus chinensis	0	0	0	0	0	0	0	0	0	0	2.7812	0	0	0	0	0	0	0	0	0
Streptococcus sp. FDAARGOS_522	0	0	0	0	0	0	0	0	0	0	1.47629	0	0	1.18293	0	0	0	0	0	0
Streptococcus pneumoniae	0	0	0	0	0	0	0	0	0	0	1.2613	0	0	1.082	0	0	0	0	0	0
Paracoccus marinus	0	0	0	0	0	0	0	0	0	0	0	2.19769	0	0	0	0	0	0	0	0
Streptococcus suis	0	0	0	0	0	0	0	0	0	0	1.17613	0	0	0.53384	0	0	0	0	0	0
Bacillus thuringiensis	0	0	0	0	0	0	0	0	0	0	1.10199	0	0	0.593112	0	0	0	0	0	0
Streptococcus sp. NCTC 11567	0	0	0	0	0	0	0	0	0	0	0	0	0	0	0	0	0	1.63044	0	0
Crinalium epipsammum	0	0	0	0	0	0	0	0	0	0	1.60285	0	0	0	0	0	0	0	0	0
Emcibacter sp. MEBiC09520	0	0	0	0	0	0	0	0	0	0	1.44312	0	0	0	0	0	0	0	0	0
Anabaena cylindrica	0	0	0	0	0	0	0	0	0	0	1.44073	0	0	0	0	0	0	0	0	0
Staphylococcus aureus	0	0	0	0	0	0	0	0	0	0	0.629706	0.715527	0	0	0	0	0	0	0	0
Listeria monocytogenes	0	0	0	0	0	0	0	0	0	0	0.787132	0	0	0.427814	0	0	0	0	0	0
Streptococcus intermedius	0	0	0	0	0	0	0	0	0	0	0.8428	0	0	0	0	0	0	0	0	0
Streptomyces resistomycificus	0	0	0	0	0	0	0	0	0	0.713619	0	0	0	0	0	0	0	0	0	0
Streptococcus porcinus	0	0	0	0	0	0	0	0	0	0	0	0	0	0.685913	0	0	0	0	0	0
Streptococcus canis	0	0	0	0	0	0	0	0	0	0	0	0	0	0.555367	0	0	0	0	0	0
Neisseria meningitidis	0	0	0	0	0	0	0	0	0	0	0	0	0	0.551855	0	0	0	0	0	0
Stenotrophomonas maltophilia	0	0	0	0	0	0	0	0	0	0.449706	0	0	0	0	0	0	0	0	0	0
Streptomyces griseochromogenes	0	0	0	0	0	0	0	0	0	0.421176	0	0	0	0	0	0	0	0	0	0
Number of reads
Species	a	b	c	d	e	f	g	h	j	k	l	m	n	p	q	r	s	t	u	y
Streptococcus dysgalactiae		4108	2270	300	14483.5	3413.15	33161.4	27744.4	83413.8	330865	187620	195237	10543.7	299487	387	95285.4	573.879	69291.1	158188	302.955
Serratia marcescens	2748.47
Acinetobacter baumannii	1923.23
Novosphingobium subterraneum	1650.49
Candidatus Solibacter usitatus	1330.62
Unclassified	0	0	0	0	772	0	0	0	0	0	1013	0	0	1547	0	0	0	0	0	0
Staphylococcus hominis					701.473				69.0351
Laceyella sacchari				1	31.2087		68.3461	20.4814	142.631	341.533	293.586	278.829		245.545	7	144.885	2.11467	21.9984	148.055	1.00649
Burkholderia contaminans													366.606
Cutibacterium acnes					327.671		23.0192		156.079	1364.13	149.129			238.186
Achromobacter xylosoxidans																	11.6218
Nevskia soli														5645.47
Janthinobacterium agaricidamnosum						56.8188
Enterococcus faecium																				4.02597
Staphylococcus epidermidis					61.1253				12.0061				11.029							2.01299
Metabacillus litoralis								294.147
Bacillus thermozeamaize	75.2044
Duganella zoogloeoides						34.1617
Sphingobium sp. SYK-6													84.2216
Janthinobacterium sp. LM6						20.5474
Sediminibacterium salmoneum									466.679
Escherichia coli						18.0856
Staphylococcus auricularis																	3
Halomonas aquamarina						17.0808
Pseudomonas sp. MYb193						17.0808
Agrobacterium fabrum											900.779
Comamonas testosteroni						15.0713
Pseudomonas aeruginosa																395.686
Achromobacter spanius																	2.38482
Acinetobacter radioresistens							116.097
Acidovorax temperans									257.131
Streptococcus pyogenes											208.054			312.794
Ferruginibacter alkalilentus							68.0568
Streptomyces sampsonii										601.578
Faecalibacterium prausnitzii																	1
Faecalicatena contorta																	1
Francisella tularensis																	1
Lachnospira eligens																	1
Roseburia faecis																	1
Streptococcus sp. oral taxon 431																	1
Burkholderia cenocepacia													14.3968
Streptococcus agalactiae											81.2147	10.0009		122.663				23.5689
Mycoplasma wenyonii														357.278
Staphylococcus capitis							36.0301
Novosphingobium taihuense									78.0396
Caldovatus sediminis							29.0242
Sediminibacterium goheungense									69.593
Chryseobacterium sp. H6466							26.0217
Corynebacterium kroppenstedtii					11.0226
Streptomyces sp. FR-008										213.396
Aerococcus urinaeequi												95.0087
Lactococcus lactis							16.0134
Occidentia massiliensis											90.5775
Paracoccus sediminis							15.0125
Streptomyces albidoflavus										145.269
Streptococcus sanguinis											75.0572
Nevskia terrae														108.009
Streptococcus iniae											21.0212			54.7155
Paracoccus chinensis											53.0459
Streptococcus sp. FDAARGOS_522											28.1572			36.4688
Streptococcus pneumoniae											24.0567			33.3573
Paracoccus marinus												43.004
Streptococcus suis											22.4323			16.4578
Bacillus thuringiensis											21.0182			18.2852
Streptococcus sp. NCTC 11567																		11.3068
Crinalium epipsammum											30.5711
Emcibacter sp. MEBiC09520											27.5246
Anabaena cylindrica											27.4791
Staphylococcus aureus											12.0104	14.0013
Listeria monocytogenes											15.013			13.1892
Streptococcus intermedius											16.0747
Streptomyces resistomycificus										23.8052
Streptococcus porcinus														21.1462
Streptococcus canis														17.1215
Neisseria meningitidis														17.0133
Stenotrophomonas maltophilia										15.0015
Streptomyces griseochromogenes										14.0497
TOTAL	7728	4108	2270	301	16388	3592	33559	28059	84665	333584	190730	195678	11020	308292	394	95826	599	69348	158336	310

## Sheet: G3
G3. Species identified by the GMS-16S pipeline in sample G3 for each species and laboratory (a-y)
Relative abundance
Species	a	b	c	d	e	f	g	h	j	k	l	m	n	p	q	r	s	t	u	y
Escherichia coli	0	0	0	0	0	23.2074	0	0	0	0	0	0	0	9639.25	0	0	0	0	0	3514.86
Staphylococcus epidermidis	0	1301.08	0	0	1671.64	10.6383	0	2222.22	8.3689	51.7866	0	0	5487.66	0	0	112.782	0	1363.64	0	501.253
Moraxella nonliquefaciens	0	0	0	0	0	0	0	0	0	0	0	0	0	0	10000	0	0	0	0	0
Mycolicibacterium fortuitum	0	91.7431	0	0	0	0	0	1111.11	0	108.752	0	0	1525.7	18.4857	0	0	204.082	0	5882.35	1002.51
Micrococcus cohnii	0	0	0	0	0	0	0	0	0	0	0	0	0	0	0	9116.54	0	0	0	0
Pelomonas saccharophila	0	0	0	0	0	8904.26	0	0	0	0	0	0	0	0	0	0	0	0	0	0
Eoetvoesia caeni	0	0	8717.95	0	0	0	0	0	0	0	0	0	0	0	0	0	0	0	0	0
Moraxella osloensis	188.333	0	0	0	0	0	7625.14	0	0	0	0	0	0	0	0	18.797	0	0	0	0
Cutibacterium acnes	43.6381	133.445	0	0	3163.01	0	10.2159	0	61.9299	0	2978.42	0	0	0	0	37.594	0	0	0	501.253
Enterococcus faecium	0	0	769.231	0	0	42.5532	0	3333.33	0	0	0	0	0	0	0	0	0	0	0	1503.76
Ralstonia pickettii	0	0	0	0	0	0	0	0	0	5194.2	354.249	0	0	0	0	0	0	0	0	0
Streptococcus oralis	0	5485.97	0	0	0	0	0	0	0	0	0	0	0	0	0	0	0	0	0	0
Veillonella parvula	0	0	0	0	0	0	0	0	0	0	0	5106.99	0	0	0	0	0	0	0	0
Veillonella rogosae	0	0	0	0	0	0	0	0	0	0	0	4757.68	0	0	0	0	0	0	0	0
Serratia quinivorans	0	0	0	0	0	0	0	0	0	4329.36	0	0	0	0	0	0	0	0	0	0
Achromobacter spanius	0	0	0	0	0	0	0	0	0	0	0	0	0	0	0	0	3882.59	0	0	0
Novosphingobium aromaticivorans	0	0	0	0	0	0	0	0	3856.95	0	0	0	0	0	0	0	0	0	0	0
Streptococcus pneumoniae	0	0	0	0	0	0	0	0	0	0	0	0	0	0	0	37.594	0	3636.36	0	0
Agrobacterium fabrum	0	0	0	0	0	0	0	0	0	0	3398.07	0	0	0	0	0	0	0	0	0
Klebsiella pneumoniae	0	0	0	0	0	19.3458	7.49182	2222.22	0	0	0	0	0	0	0	0	0	0	0	996.422
Streptococcus intermedius	0	0	0	0	0	0	0	1111.11	0	51.7866	0	0	44.5164	0	0	75.188	0	0	1764.71	0
Unclassified	2.28781	0	0	0	2153.94	0	0	0	0	0	53.7779	0	0	32.1126	0	0	0	0	0	476.19
Bacillus atrophaeus	0	0	0	0	0	0	0	0	0	0	0	0	0	0	0	0	2653.06	0	0	0
Paracoccus contaminans	2595.32	0	0	0	0	0	0	0	0	0	0	0	0	0	0	0	0	0	0	0
Selenomonas noxia	0	0	0	0	0	0	0	0	2481.38	0	0	0	0	0	0	0	0	0	0	0
Alcaligenes faecalis	0	0	0	0	0	0	0	0	2156.67	0	0	0	0	0	0	0	0	0	0	0
Staphylococcus aureus	0	0	0	0	0	0	0	0	0	0	0	0	0	0	0	56.391	0	0	980.392	1002.51
Pseudomonas qingdaonensis	0	0	0	0	0	0	0	0	0	0	0	0	1958.72	0	0	0	0	0	0	0
Streptococcus gwangjuense	0	534.257	0	0	0	0	0	0	0	0	1288.92	0	0	0	0	0	0	0	0	0
Enterobacter cloacae	0	0	0	0	0	0	0	0	0	0	0	0	0	0	0	0	0	1818.18	0	0
Moraxella pluranimalium	0	0	0	0	0	0	1676.77	0	0	0	0	0	0	0	0	0	0	0	0	0
Lactococcus lactis	0	0	0	0	0	0	0	0	0	0	1675.87	0	0	0	0	0	0	0	0	0
Streptococcus agalactiae	36.7479	0	0	0	0	0	0	0	0	62.144	0	0	0	9.58517	0	187.97	0	909.091	392.157	0
Vulcaniibacterium thermophilum	1437.76	0	0	0	0	0	0	0	0	0	0	0	0	0	0	0	0	0	0	0
Neisseria meningitidis	0	0	0	0	0	0	0	0	0	0	0	0	0	12.3238	0	56.391	0	1363.64	0	0
Achromobacter xylosoxidans	0	0	0	0	0	0	0	0	0	0	0	0	0	0	0	0	1423.54	0	0	0
Serratia marcescens	0	0	0	0	0	0	0	0	0	0	0	0	0	0	0	0	0	909.091	0	501.253
Mariniluteicoccus flavus	1203.26	0	0	0	0	0	47.5012	0	0	0	0	0	0	0	0	0	0	0	0	0
Facklamia hominis	1232.32	0	0	0	0	0	0	0	0	0	0	0	0	0	0	0	0	0	0	0
Curvibacter gracilis	0	0	0	0	0	0	0	0	1145.14	0	0	0	0	0	0	0	0	0	0	0
Pantoea ananatis	1104.73	0	0	0	0	0	0	0	0	0	0	0	0	0	0	0	0	0	0	0
Geminicoccus roseus	0	0	0	0	1065.26	0	0	0	0	0	0	0	0	0	0	0	0	0	0	0
Corynebacterium segmentosum	0	0	0	0	0	0	0	0	0	0	0	0	983.408	0	0	0	0	0	0	0
Listeria monocytogenes	0	0	0	0	0	0	0	0	0	0	0	0	0	10.2698	0	131.579	0	0	784.314	0
Facklamia tabacinasalis	729.997	0	0	0	0	0	0	0	0	0	0	0	0	0	0	0	0	0	0	0
Truepera radiovictrix	0	0	0	0	671.934	0	0	0	0	0	0	0	0	0	0	0	0	0	0	0
Paracoccus lutimaris	0	0	0	0	0	641.861	0	0	0	0	0	0	0	0	0	0	0	0	0	0
Facklamia miroungae	600.041	0	0	0	0	0	0	0	0	0	0	0	0	0	0	0	0	0	0	0
Streptococcus mitis	0	558.905	0	0	0	0	0	0	0	0	0	0	0	0	0	0	0	0	0	0
Acinetobacter baumannii	0	0	512.821	0	0	21.2766	0	0	0	0	0	0	0	0	0	0	0	0	0	0
Massilia umbonata	0	0	0	0	504.29	0	0	0	0	0	0	0	0	0	0	0	0	0	0	0
Haemophilus haemolyticus	0	475.396	0	0	0	0	28.6045	0	0	0	0	0	0	0	0	0	0	0	0	0
Streptococcus thermophilus	0	0	0	0	444.542	0	0	0	0	0	0	0	0	0	0	0	0	0	0	0
Roseburia hominis	0	0	0	0	0	0	0	0	0	0	0	0	0	0	0	0	408.163	0	0	0
Blautia luti	0	0	0	0	0	0	0	0	0	0	0	0	0	0	0	0	408.163	0	0	0
Gemella morbillorum	0	400.334	0	0	0	0	0	0	0	0	0	0	0	0	0	0	0	0	0	0
Facklamia languida	374.832	0	0	0	0	0	0	0	0	0	0	0	0	0	0	0	0	0	0	0
Streptococcus sp. oral taxon 431	0	259.899	0	0	0	0	100.116	0	0	0	0	0	0	0	0	0	0	0	0	0
Streptococcus sanguinis	0	333.611	0	0	0	0	0	0	0	0	0	0	0	0	0	0	0	0	0	0
Rothia dentocariosa	0	333.611	0	0	0	0	0	0	0	0	0	0	0	0	0	0	0	0	0	0
Anoxybacillus flavithermus	0	0	0	0	0	0	0	0	0	0	250.699	0	0	0	0	0	0	0	0	0
Mycoplasma wenyonii	0	0	0	0	0	0	0	0	0	0	0	0	0	223.197	0	0	0	0	0	0
Blautia wexlerae	0	0	0	0	0	0	0	0	0	0	0	0	0	0	0	0	204.082	0	0	0
[Eubacterium] siraeum	0	0	0	0	0	0	0	0	0	0	0	0	0	0	0	0	204.082	0	0	0
Faecalibacterium prausnitzii	0	0	0	0	0	0	0	0	0	0	0	0	0	0	0	0	204.082	0	0	0
Fusicatenibacter saccharivorans	0	0	0	0	0	0	0	0	0	0	0	0	0	0	0	0	204.082	0	0	0
Lachnospira eligens	0	0	0	0	0	0	0	0	0	0	0	0	0	0	0	0	204.082	0	0	0
Corynebacterium xerosis	0	0	0	0	0	202.128	0	0	0	0	0	0	0	0	0	0	0	0	0	0
Staphylococcus haemolyticus	0	0	0	0	0	0	0	0	0	0	0	0	0	0	0	0	0	0	196.078	0
Chryseobacterium taklimakanense	0	0	0	0	0	0	187.972	0	0	0	0	0	0	0	0	0	0	0	0	0
Microvirga makkahensis	0	0	0	0	147.731	0	0	0	0	0	0	0	0	0	0	0	0	0	0	0
Streptomyces sampsonii	0	0	0	0	0	0	0	0	0	144.878	0	0	0	0	0	0	0	0	0	0
Acinetobacter guillouiae	0	0	0	0	0	0	0	0	0	0	0	135.338	0	0	0	0	0	0	0	0
Deinococcus budaensis	0	0	0	0	0	0	0	0	110.469	0	0	0	0	0	0	0	0	0	0	0
Deinococcus taklimakanensis	0	0	0	0	0	0	105.564	0	0	0	0	0	0	0	0	0	0	0	0	0
Micrococcus luteus	0	0	0	0	0	0	105.564	0	0	0	0	0	0	0	0	0	0	0	0	0
Novosphingobium bradum	0	0	0	0	0	0	0	0	104.886	0	0	0	0	0	0	0	0	0	0	0
Streptococcus dysgalactiae	0	0	0	0	0	0	0	0	0	0	0	0	0	0	0	93.985	0	0	0	0
Sphingobium rhizovicinum	91.8696	0	0	0	0	0	0	0	0	0	0	0	0	0	0	0	0	0	0	0
Granulicatella elegans	0	91.7431	0	0	0	0	0	0	0	0	0	0	0	0	0	0	0	0	0	0
Planctomyces sp. SH-PL14	82.6827	0	0	0	0	0	0	0	0	0	0	0	0	0	0	0	0	0	0	0
Massilia haematophila	0	0	0	0	81.8397	0	0	0	0	0	0	0	0	0	0	0	0	0	0	0
Chryseobacterium sp. 6424	0	0	0	0	0	0	79.0029	0	0	0	0	0	0	0	0	0	0	0	0	0
Luteococcus sediminum	53.0614	0	0	0	0	0	15.8374	0	0	0	0	0	0	0	0	0	0	0	0	0
Paracoccus chinensis	0	0	0	0	0	60.2665	0	0	0	0	0	0	0	0	0	0	0	0	0	0
Streptomyces albidoflavus	0	0	0	0	0	0	0	0	0	57.0895	0	0	0	0	0	0	0	0	0	0
Solobacterium moorei	0	0	0	0	0	0	0	0	0	0	0	0	0	0	0	54.0107	0	0	0	0
Vibrio alginolyticus	0	0	0	0	0	53.1915	0	0	0	0	0	0	0	0	0	0	0	0	0	0
Roseomonas mucosa	43.6381	0	0	0	0	0	0	0	0	0	0	0	0	0	0	0	0	0	0	0
Roseomonas sp. FDAARGOS_362	43.6381	0	0	0	0	0	0	0	0	0	0	0	0	0	0	0	0	0	0	0
Globicatella sanguinis	39.3877	0	0	0	0	0	0	0	0	0	0	0	0	0	0	0	0	0	0	0
Curvibacter lanceolatus	0	0	0	0	0	0	0	0	37.3817	0	0	0	0	0	0	0	0	0	0	0
Azotobacter chroococcum	0	0	0	0	0	0	0	0	36.8232	0	0	0	0	0	0	0	0	0	0	0
Nesterenkonia rhizosphaerae	36.7479	0	0	0	0	0	0	0	0	0	0	0	0	0	0	0	0	0	0	0
Massilia timonae	0	0	0	0	36.5024	0	0	0	0	0	0	0	0	0	0	0	0	0	0	0
Planctomycetes bacterium Mal52	34.4511	0	0	0	0	0	0	0	0	0	0	0	0	0	0	0	0	0	0	0
Massilia suwonensis	0	0	0	0	30.8643	0	0	0	0	0	0	0	0	0	0	0	0	0	0	0
Microvirga aerilata	0	0	0	0	28.4472	0	0	0	0	0	0	0	0	0	0	0	0	0	0	0
Brevibacterium ravenspurgense	0	0	0	0	0	0	0	0	0	0	0	0	0	26.0169	0	0	0	0	0	0
Methylobacterium sp. DM1	25.2641	0	0	0	0	0	0	0	0	0	0	0	0	0	0	0	0	0	0	0
Tessaracoccus defluvii	0	0	0	0	0	21.2766	0	0	0	0	0	0	0	0	0	0	0	0	0	0
Bulleidia extructa	0	0	0	0	0	0	0	0	0	0	0	0	0	0	0	21.1773	0	0	0	0
Paraburkholderia fungorum	0	0	0	0	0	0	0	0	0	0	0	0	0	19.1703	0	0	0	0	0	0
Laceyella sacchari	0	0	0	0	0	0	10.2159	0	0	0	0	0	0	0	0	0	0	0	0	0
Salmonella enterica	0	0	0	0	0	0	0	0	0	0	0	0	0	9.58605	0	0	0	0	0	0
Number of reads
Species	a	b	c	d	e	f	g	h	j	k	l	m	n	p	q	r	s	t	u	y
Escherichia coli						2.18614								14108						7.3812
Staphylococcus epidermidis		158.472			818.77	1.00213		2.22222	10.0603	10.1295			1365.33			6.02256		3.13636		1.05263
Moraxella nonliquefaciens															3
Mycolicibacterium fortuitum		11.1743						1.11111		21.2719			379.594	27.0556			1.04082		30.5882	2.10526
Micrococcus cohnii																486.823
Pelomonas saccharophila						838.781
Eoetvoesia caeni			34.8718
Moraxella osloensis	82.3202						11209									1.00376
Cutibacterium acnes	19.0742	16.2535			1549.24		15.0174		74.4459		1107.67					2.00752				1.05263
Enterococcus faecium			3.07692			4.00851		3.33333												3.15789
Ralstonia pickettii										1015.99	131.745
Streptococcus oralis		668.191
Veillonella parvula												691.486
Veillonella rogosae												644.189
Serratia quinivorans										846.823
Achromobacter spanius																	19.8012
Novosphingobium aromaticivorans									4636.44
Streptococcus pneumoniae																2.00752		8.36364
Agrobacterium fabrum											1263.74
Klebsiella pneumoniae						1.82237	11.013	2.22222												2.09249
Streptococcus intermedius								1.11111		10.1295			11.0757			4.01504			9.17647
Unclassified	1	0	0		1055	0	0	0	0	0	20	0	0	47	0	0	0	0	0	1
Bacillus atrophaeus																	13.5306
Paracoccus contaminans	1134.41
Selenomonas noxia									2982.87
Alcaligenes faecalis									2592.53
Staphylococcus aureus																3.01128			5.09804	2.10526
Pseudomonas qingdaonensis													487.33
Streptococcus gwangjuense		65.0725									479.35
Enterobacter cloacae																		4.18182
Moraxella pluranimalium							2464.85
Lactococcus lactis											623.256
Streptococcus agalactiae	16.0625									12.1554				14.0288		10.0376		2.09091	2.03922
Vulcaniibacterium thermophilum	628.445
Neisseria meningitidis														18.0371		3.01128		3.13636
Achromobacter xylosoxidans																	7.26004
Serratia marcescens																		2.09091		1.05263
Mariniluteicoccus flavus	525.943						69.8267
Facklamia hominis	538.647
Curvibacter gracilis									1376.58
Pantoea ananatis	482.878
Geminicoccus roseus					521.765
Corynebacterium segmentosum													244.672
Listeria monocytogenes														15.0309		7.02632			4.07843
Facklamia tabacinasalis	319.082
Truepera radiovictrix					329.113
Paracoccus lutimaris						60.4633
Facklamia miroungae	262.278
Streptococcus mitis		68.0747
Acinetobacter baumannii			2.05128			2.00426
Massilia umbonata					247.001
Haemophilus haemolyticus		57.9033					42.0486
Streptococcus thermophilus					217.737
Roseburia hominis																	2.08163
Blautia luti																	2.08163
Gemella morbillorum		48.7606
Facklamia languida	163.839
Streptococcus sp. oral taxon 431		31.6557					147.17
Streptococcus sanguinis		40.6339
Rothia dentocariosa		40.6339
Anoxybacillus flavithermus											93.2351
Mycoplasma wenyonii														326.672
Blautia wexlerae																	1.04082
[Eubacterium] siraeum																	1.04082
Faecalibacterium prausnitzii																	1.04082
Fusicatenibacter saccharivorans																	1.04082
Lachnospira eligens																	1.04082
Corynebacterium xerosis						19.0404
Staphylococcus haemolyticus																			1.01961
Chryseobacterium taklimakanense							276.32
Microvirga makkahensis					72.3585
Streptomyces sampsonii										28.3382
Acinetobacter guillouiae												18.3248
Deinococcus budaensis									132.795
Deinococcus taklimakanensis							155.179
Micrococcus luteus							155.179
Novosphingobium bradum									126.084
Streptococcus dysgalactiae																5.0188
Sphingobium rhizovicinum	40.1562
Granulicatella elegans		11.1743
Planctomyces sp. SH-PL14	36.1406
Massilia haematophila					40.0851
Chryseobacterium sp. 6424							116.134
Luteococcus sediminum	23.1931						23.2809
Paracoccus chinensis						5.6771
Streptomyces albidoflavus										11.1667
Solobacterium moorei																2.88417
Vibrio alginolyticus						5.01064
Roseomonas mucosa	19.0742
Roseomonas sp. FDAARGOS_362	19.0742
Globicatella sanguinis	17.2164
Curvibacter lanceolatus									44.9365
Azotobacter chroococcum									44.2651
Nesterenkonia rhizosphaerae	16.0625
Massilia timonae					17.8789
Planctomycetes bacterium Mal52	15.0586
Massilia suwonensis					15.1174
Microvirga aerilata					13.9334
Brevibacterium ravenspurgense														38.0783
Methylobacterium sp. DM1	11.043
Tessaracoccus defluvii						2.00426
Bulleidia extructa																1.13087
Paraburkholderia fungorum														28.0577
Laceyella sacchari							15.0174
Salmonella enterica														14.0301
TOTAL	4371	1218	40	0	4898	942	14700	10	12021	1956	3719	1354	2488	14636	3	534	51	23	52	21

## Sheet: G4
G4. Species identified by the GMS-16S pipeline in sample G4 for each species and laboratory (a-y)
Relative abundance
Species	a	b	c	d	e	f	g	h	j	k	l	m	n	p	q	r	s	t	u	y
Streptococcus intermedius	5701	9147	9834	9933	3257	7978	6347	9977	9609	9968	9754	9945	9904	9405	9337	9930	9560	9993	9990	286
Unclassified	451	743	0	0	6585.77	0	0.0895776	0	16.9313	11.1327	58.3733	1.20384	0.487204	82.2431	0	0.430555	0	0	0.0213239	5542.86
Klebsiella pneumoniae	2204	0	0	0	0	0	0	0	0	0	0	0	0	0	0	0	0	0	0	516.758
Moraxella osloensis	0	0	0	0	0	0	2300.01	0	0	0	4.82344	0	0	0	0	0	0	0	0	0
Cutibacterium acnes	1437	0	0	0	49.0557	0	13.8	0	53.6548	0	31.1767	0	0	0	148.936	0	0	0	0	0
Escherichia coli	0	0	0	0	0	221.519	0	0	1.70785	0	0	0	0	0	0	0	0	2.80556	0	1197.53
Enterococcus faecium	0	0	0	0	0	0	0	0	0	0	0	0	0	0	0	0	0	0	0	914.286
Staphylococcus aureus	0	0	0	0	2.05771	0	0	0	0	0	0.415274	0.344016	0	0	0	0	0	0	0	742.857
Lactococcus lactis	0	0	0	0	1.9754	0	0	0	0	0	0	0	0	374.888	191.489	0	0	0	0	0
Acinetobacter parvus	0	0	0	0	0	0	527.441	0	0	0	0	0	0	0	0	0	0	0	0	0
Raoultella ornithinolytica	0	0	0	0	0	405.808	0	0	0	0	0	0	0	0	0	0	0	0	0	0
Acinetobacter baumannii	0	0	0	0	0	0	0	9.43269	0	0	0	0	0	0	0	0	0	0	0	342.857
Bradyrhizobium mercantei	0	0	0	0	0	349.778	0	0	0	0	0	0	0	0	0	0	0	0	0	0
Bradyrhizobium viridifuturi	0	0	0	0	0	349.778	0	0	0	0	0	0	0	0	0	0	0	0	0	0
Laceyella sacchari	13	0	21.729	0	27.4424	0	10.1155	8.10366	11.7264	11.1398	7.89512	6.82803	6.93419	10.0679	130.722	7.88051	0	1.96389	10.3108	57.1429
Staphylococcus epidermidis	0	0	0	0	0	0	0	0	0	0	0	0	42.0443	1.7276	0	0	0	0	0	285.714
Moraxella pluranimalium	0	0	0	0	0	0	257.899	0	0	0	0	0	0	0	0	0	0	0	0	0
Methylorubrum populi	0	0	0	0	0	245.719	0	0	0	0	0	0	2.8656	0	0	0	0	0	0	0
Faecalibacterium prausnitzii	0	0	0	0	0	0	0	0	0	0	0	0	0	0	0	0	217.391	0	0	0
Lachnospira eligens	0	0	0	0	0	0	0	0	0	0	0	0	0	0	0	0	217.391	0	0	0
Achromobacter spanius	0	0	0	67.1141	0	139.096	0	0	0	0	0	0	0	0	0	0	0	0	0	0
Acinetobacter sp. WCHA45	0	0	0	0	0	0	173.874	0	0	0	0	0	0	0	0	0	0	0	0	0
Novosphingobium aromaticivorans	0	0	0	0	0	0	0	0	169.217	0	0	0	0	0	0	0	0	0	0	0
Reyranella soli	0	0	144.18	0	0	0	0	0	0	0	0	0	0	0	0	0	0	0	0	0
Serratia marcescens	0	0	0	0	0	0	0	0	0	0	0	0	0	0	0	0	0	0	0	114.286
Dermacoccus nishinomiyaensis	0	110.117	0	0	0	0	2.41948	0	0	0	0	0	0	0	0	0	0	0	0	0
Qipengyuania sediminis	0	0	0	0	0	0	0	0	0	0	0	0	0	0	106.383	0	0	0	0	0
Sphingomonas sp. NIC1	97	0	0	0	0	0	0	0	0	0	0	0	0	0	0	0	0	0	0	0
Mycoplasma wenyonii	0	0	0	0	0	0	0	0	0	0	0	0	0	93.392	0	0	0	0	0	0
Agrobacterium fabrum	0	0	0	0	0	0	0	0	0	0	88.9622	0	0	0	0	0	0	0	0	0
Massilia timonae	0	0	0	0	0	85.6292	0	0	0	0	0	0	0	0	0	0	0	0	0	0
Selenomonas noxia	0	0	0	0	0	0	0	0	0	0	0	0	0	0	85.1064	0	0	0	0	0
Chryseobacterium sp. H6466	0	0	0	0	0	0	70.2298	0	0	0	0	0	0	0	0	0	0	0	0	0
Halomonas alkaliantarctica	0	0	0	0	0	70.0506	0	0	0	0	0	0	0	0	0	0	0	0	0	0
Acinetobacter guillouiae	26.9265	0	0	0	0	0	0	0	0	0	0	0	0	0	0	41.6951	0	0	0	0
Reyranella aquatilis	0	0	0	0	0	0	0	0	60.9132	0	0	0	0	0	0	0	0	0	0	0
Micrococcus luteus	0	0	0	0	0	0	55.0387	0	0	0	0	0	0	0	0	0	0	0	0	0
Achromobacter xylosoxidans	0	0	0	0	0	54.5006	0	0	0	0	0	0	0	0	0	0	0	0	0	0
Halomonas sp. KO116	0	0	0	0	0	45.3626	0	0	0	0	0	0	0	0	0	0	0	0	0	0
Acinetobacter ursingii	0	0	0	0	0	0	44.3237	0	0	0	0	0	0	0	0	0	0	0	0	0
Methylorubrum podarium	0	0	0	0	0	0	0	0	0	0	0	0	43.9818	0	0	0	0	0	0	0
Bacteriovorax stolpii	42.8829	0	0	0	0	0	0	0	0	0	0	0	0	0	0	0	0	0	0	0
Deinococcus wulumuqiensis	0	0	0	0	0	0	40.5936	0	0	0	0	0	0	0	0	0	0	0	0	0
Streptococcus thermophilus	0	0	0	0	0	0	0	0	0	0	0.574574	37.5214	0	0	0	0	0	0	0	0
Massilia chloroacetimidivorans	0	0	0	0	37.3482	0	0	0	0	0	0	0	0	0	0	0	0	0	0	0
Vibrio metschnikovii	0	0	0	0	0	35.3686	0	0	0	0	0	0	0	0	0	0	0	0	0	0
Dechloromonas hortensis	0	0	0	0	0	0	0	0	31.1511	0	0	0	0	0	0	0	0	0	0	0
Mariniluteicoccus flavus	0	0	0	0	0	0	25.6523	0	0	0	0	0	0	0	0	0	0	0	0	0
Sphingomonas aquatilis	22.0162	0	0	0	0	0	0	0	0	0	0	0	0	0	0	0	0	0	0	0
Acinetobacter johnsonii	0	0	0	0	0	0	20.7277	0	0	0	0	0	0	0	0	0	0	0	0	0
Novosphingobium bradum	0	0	0	0	0	0	0	0	20.0695	0	0	0	0	0	0	0	0	0	0	0
Bradyrhizobium embrapense	0	0	0	0	0	18.9841	0	0	0	0	0	0	0	0	0	0	0	0	0	0
Chryseobacterium taklimakanense	0	0	0	0	0	0	18.3702	0	0	0	0	0	0	0	0	0	0	0	0	0
Pseudomonas aeruginosa	0	0	0	0	0	0	0	0	0	0	16.6744	0	0	0	0	0	0	0	0	0
Streptococcus constellatus	0	0	0	0	0	0	2.20147	0	3.42476	1.95788	2.72349	0	0	2.22794	0	2.51305	0	0	0	0
Exiguobacterium sp. AT1b	0	0	0	0	0	0	14.965	0	0	0	0	0	0	0	0	0	0	0	0	0
Streptococcus agalactiae	6.01459	0	0	0	4.77388	0	0	0	0	0.241221	1.2465	0	0	1.89312	0	0	0	0	0	0
Snodgrassella alvi	0	0	0	0	0	0	0	0	12.8088	0	0	0	0	0	0	0	0	0	0	0
Streptococcus pneumoniae	0	0	0	0	0	0	0	0	0	0	4.3462	0	0	4.89754	0	0	0	2.525	0	0
Acinetobacter sp. WCHA55	0	0	0	0	0	0	11.6237	0	0	0	0	0	0	0	0	0	0	0	0	0
Streptococcus anginosus	0	0	0	0	0	0	1.44844	0	2.02559	1.01854	1.21443	0	0	1.68253	0	2.83459	0	0	0	0
Neisseria subflava	0	0	0	0	0	0	9.49872	0	0	0	0	0	0	0	0	0	0	0	0	0
Microvirga makkahensis	0	0	0	0	8.22852	0	0	0	0	0	0	0	0	0	0	0	0	0	0	0
Microvirga aerilata	0	0	0	0	7.73929	0	0	0	0	0	0	0	0	0	0	0	0	0	0	0
Massilia haematophila	0	0	0	0	7.34648	0	0	0	0	0	0	0	0	0	0	0	0	0	0	0
Acinetobacter pittii	0	0	0	0	7.16082	0	0	0	0	0	0	0	0	0	0	0	0	0	0	0
Caldovatus sediminis	0	0	0	0	0	0	6.98962	0	0	0	0	0	0	0	0	0	0	0	0	0
Luteococcus sediminum	0	0	0	0	0	0	6.34323	0	0	0	0	0	0	0	0	0	0	0	0	0
Streptococcus suis	0	0	0	0	0	0	0	0	0	0	3.3223	0	0	3.00285	0	0	0	0	0	0
Streptococcus salivarius	0	0	0	0	0	0	0	0	0	0	2.98606	0	0	2.88644	0	0	0	0	0	0
Streptococcus pyogenes	0	0	0	0	0	0	0	0	0	0	2.91034	0	0	2.90448	0	0	0	0	0	0
Streptomyces sampsonii	0	0	0	0	0	0	0	0	0	5.67803	0	0	0	0	0	0	0	0	0	0
Candidatus Saccharibacteria bacterium oral taxon 488	0	0	0	0	0	0	5.5074	0	0	0	0	0	0	0	0	0	0	0	0	0
Deinococcus budaensis	0	0	0	0	0	0	0	0	5.40818	0	0	0	0	0	0	0	0	0	0	0
Enterococcus cecorum	0	0	0	0	0	0	0	5.39011	0	0	0	0	0	0	0	0	0	0	0	0
Stenotrophomonas maltophilia	0	0	0	0	0	0	5.1078	0	0	0	0	0	0	0	0	0	0	0	0	0
Lactobacillus iners	0	0	0	0	0	0	4.83897	0	0	0	0	0	0	0	0	0	0	0	0	0
Streptococcus gordonii	0	0	0	0	0	0	0	0	0	0	2.18666	0	0	2.60305	0	0	0	0	0	0
Lactobacillus delbrueckii	0	0	0	0	0	0	0	0	0	0	4.53595	0	0	0	0	0	0	0	0	0
Massilia agilis	0	0	0	0	4.44333	0	0	0	0	0	0	0	0	0	0	0	0	0	0	0
Pedobacter xixiisoli	0	0	0	0	0	0	0	0	0	0	0	4.12764	0	0	0	0	0	0	0	0
Chryseobacterium sp. F5649	0	0	0	0	0	0	3.84885	0	0	0	0	0	0	0	0	0	0	0	0	0
Candidatus Saccharibacteria bacterium oral taxon 957	0	0	0	0	0	0	3.81209	0	0	0	0	0	0	0	0	0	0	0	0	0
Streptococcus sanguinis	0	0	0	0	0	0	0	0	0	0	1.83707	0	0	1.12474	0	0	0	0	0	0
Streptococcus mitis	0	0	0	0	0	0	2.15065	0	0	0	0.587502	0	0	0	0	0	0	0	0	0
Acinetobacter junii	0	0	0	0	0	0	2.49725	0	0	0	0	0	0	0	0	0	0	0	0	0
Streptococcus periodonticum	0	0	0	0	0	0	0	0	0	0	1.30471	0	0	1.18433	0	0	0	0	0	0
Micrococcus cohnii	0	0	0	0	0	0	0	0	0	0	0	0	0	0	0	2.36822	0	0	0	0
Pseudomonas sp. NC02	0	0	0	0	0	0	0	0	0	0	0	0	0	0	0	2.36822	0	0	0	0
Crinalium epipsammum	0	0	0	0	0	0	2.32987	0	0	0	0	0	0	0	0	0	0	0	0	0
Dechloromonas agitata	0	0	0	0	0	0	0	0	2.29422	0	0	0	0	0	0	0	0	0	0	0
Azotobacter chroococcum	0	0	0	0	0	0	0	0	0	0	0	0	0	2.28652	0	0	0	0	0	0
Micrococcus yunnanensis	0	0	0	0	0	0	2.13284	0	0	0	0	0	0	0	0	0	0	0	0	0
Bacillus thuringiensis	0	0	0	0	0	0	0	0	0	0	0.990208	0	0	1.11785	0	0	0	0	0	0
Streptococcus dysgalactiae	0	0	0	0	0	0	0	0	0	0	0.794482	0	0	1.26522	0	0	0	0	0	0
Streptococcus dentasini	0	0	0	0	0	0	0	0	0	0	0.631527	0	0	1.42253	0	0	0	0	0	0
Acinetobacter septicus	0	0	0	0	0	0	2.00496	0	0	0	0	0	0	0	0	0	0	0	0	0
Paenibacillus urinalis	0	0	0	0	0	0	0	0	0	0	0	0	0	0	0	1.86587	0	0	0	0
Streptococcus cristatus	0	0	0	0	0	0	0	0	0	0	0.977782	0	0	0.838063	0	0	0	0	0	0
Luteococcus sanguinis	0	0	0	0	0	0	1.51881	0	0	0	0	0	0	0	0	0	0	0	0	0
Streptococcus milleri	0	0	0	0	0	0	0	0	0	0.441574	0.469537	0	0	0.593523	0	0	0	0	0	0
Eubacterium coprostanoligenes	0	0	0	0	0	0	1.16494	0	0	0	0	0	0	0	0	0	0	0	0	0
Janibacter massiliensis	0	0	0	0	0	0	1.07533	0	0	0	0	0	0	0	0	0	0	0	0	0
Neisseria meningitidis	0	0	0	0	0	0	0	0	0	0	0	0	0	1.01623	0	0	0	0	0	0
Chryseobacterium hominis	0	0	0	0	0	0	0.925352	0	0	0	0	0	0	0	0	0	0	0	0	0
Streptococcus sobrinus	0	0	0	0	0	0	0	0	0	0	1	0	0	0	0	0	0	0	0	0
Streptococcus oralis	0	0	0	0	0	0	0	0	0	0	0.800727	0	0	0	0	0	0	0	0	0
Hymenobacter glacieicola	0	0	0	0	0	0	0	0	0	0	0.606923	0	0	0	0	0	0	0	0	0
Streptococcus marimammalium	0	0	0	0	0	0	0	0	0	0	0.466977	0	0	0	0	0	0	0	0	0
Streptococcus sp. FDAARGOS_522	0	0	0	0	0	0	0	0	0	0	0.45779	0	0	0	0	0	0	0	0	0
Streptococcus sinensis	0	0	0	0	0	0	0	0	0	0	0.370031	0	0	0	0	0	0	0	0	0
Number of reads
Species	a	b	c	d	e	f	g	h	j	k	l	m	n	p	q	r	s	t	u	y
Streptococcus intermedius	11438.1	3987	7438.51	444	39586.6	4291.58	70859.6	22212	67533.6	537249	305635	347140	142293	185252	438.856	138492	44.9565	71268	468472	5
Unclassified	904	324	0	0	80054	0	1	0	119	600	1829	42	7	1620	0	6	0	0	1	97
Klebsiella pneumoniae	4422.81																			9.04327
Moraxella osloensis							25676.1				151.132
Cutibacterium acnes	2883.2				596.302		154.057		377.107		976.853				7
Escherichia coli						119.155			12.0034									20.0093		20.9567
Enterococcus faecium																				16
Staphylococcus aureus					25.0127						13.0117	12.0022								13
Lactococcus lactis					24.0122									7384.43	9
Acinetobacter parvus							5888.09
Raoultella ornithinolytica						218.284
Acinetobacter baumannii								21												6
Bradyrhizobium mercantei						188.146
Bradyrhizobium viridifuturi						188.146
Laceyella sacchari	24.6727		16.4359		333.579		112.924	18.0412	82.4182	600.384	247.376	238.22	99.6283	198.315	6.14394	109.819		14.0065	483.533	1
Staphylococcus epidermidis													604.08	34.0297						5
Moraxella pluranimalium							2879.06
Methylorubrum populi						132.172							41.1721
Faecalibacterium prausnitzii																	1.02174
Lachnospira eligens																	1.02174
Achromobacter spanius				3		74.8196
Acinetobacter sp. WCHA45							1941.04
Novosphingobium aromaticivorans									1189.32
Reyranella soli			109.058
Serratia marcescens																				2
Dermacoccus nishinomiyaensis		48					27.0099
Qipengyuania sediminis															5
Sphingomonas sp. NIC1	193.928
Mycoplasma wenyonii														1839.61
Agrobacterium fabrum											2787.43
Massilia timonae						46.0599
Selenomonas noxia															4
Chryseobacterium sp. H6466							784.011
Halomonas alkaliantarctica						37.6802
Acinetobacter guillouiae	54.0226															581.042
Reyranella aquatilis									428.122
Micrococcus luteus							614.424
Achromobacter xylosoxidans						29.3159
Halomonas sp. KO116						24.4005
Acinetobacter ursingii							494.808
Methylorubrum podarium													631.917
Bacteriovorax stolpii	86.0359
Deinococcus wulumuqiensis							453.166
Streptococcus thermophilus											18.003	1309.06
Massilia chloroacetimidivorans					453.99
Vibrio metschnikovii						19.0248
Dechloromonas hortensis									218.942
Mariniluteicoccus flavus							286.37
Sphingomonas aquatilis	44.1711
Acinetobacter johnsonii							231.393
Novosphingobium bradum									141.056
Bradyrhizobium embrapense						10.2115
Chryseobacterium taklimakanense							205.075
Pseudomonas aeruginosa											522.456
Streptococcus constellatus							24.5762		24.0706	105.52	85.3345			43.8854		35.0206
Exiguobacterium sp. AT1b							167.061
Streptococcus agalactiae	12.0671				58.0294					13.0007	39.0563			37.2901
Snodgrassella alvi									90.0257
Streptococcus pneumoniae											136.179			96.4702				18.0083
Acinetobacter sp. WCHA55							129.761
Streptococcus anginosus							16.1697		14.2367	54.8944	38.0516			33.142		39.5014
Neisseria subflava							106.039
Microvirga makkahensis					100.023
Microvirga aerilata					94.0757
Massilia haematophila					89.3009
Acinetobacter pittii					87.0441
Caldovatus sediminis							78.0287
Luteococcus sediminum							70.8126
Streptococcus suis											104.097			59.1492
Streptococcus salivarius											93.5617			56.8562
Streptococcus pyogenes											91.1891			57.2115
Streptomyces sampsonii										306.019
Candidatus Saccharibacteria bacterium oral taxon 488							61.4819
Deinococcus budaensis									38.0108
Enterococcus cecorum								12
Stenotrophomonas maltophilia							57.0209
Lactobacillus iners							54.0198
Streptococcus gordonii											68.5143			51.2742
Lactobacillus delbrueckii											142.124
Massilia agilis					54.0113
Pedobacter xixiisoli												144.007
Chryseobacterium sp. F5649							42.9667
Candidatus Saccharibacteria bacterium oral taxon 957							42.5563
Streptococcus sanguinis											57.5605			22.1548
Streptococcus mitis							24.0088				18.4081
Acinetobacter junii							27.8781
Streptococcus periodonticum											40.8803			23.3285
Micrococcus cohnii																33.0024
Pseudomonas sp. NC02																33.0024
Crinalium epipsammum							26.0096
Dechloromonas agitata									16.1247
Azotobacter chroococcum														45.0392
Micrococcus yunnanensis							23.81
Bacillus thuringiensis											31.026			22.0192
Streptococcus dysgalactiae											24.8934			24.922
Streptococcus dentasini											19.7875			28.0205
Acinetobacter septicus							22.3823
Paenibacillus urinalis																26.0019
Streptococcus cristatus											30.6367			16.5079
Luteococcus sanguinis							16.9553
Streptococcus milleri										23.7987	14.7119			11.691
Eubacterium coprostanoligenes							13.0048
Janibacter massiliensis							12.0044
Neisseria meningitidis														20.0174
Chryseobacterium hominis							10.3302
Streptococcus sobrinus											26.9586
Streptococcus oralis											25.089
Hymenobacter glacieicola											19.0166
Streptococcus marimammalium											14.6317
Streptococcus sp. FDAARGOS_522											14.3438
Streptococcus sinensis											11.5941
TOTAL	20063	4359	7564	447	121556	5379	111635	22263	70284	538953	313328	348885	143677	196977	470	139355	47	71320	468957	175

## Sheet: G5
G5. Species identified by the GMS-16S pipeline in sample G5 for each species and laboratory (a-y)
Relative abundance
Species	a	b	c	d	e	f	g	h	j	k	l	m	n	p	q	r	s	t	u	y
Enterobacter cloacae	7311.57	10000	0	9591.84	9278.77	9371.2	8600.82	9975.94	9692.87	8290.04	9057.24	10000	8759.36	8946.14	9240.15	9990.08	7777.78	9962.44	9958.39	0
Massilia agri	0	0	8338.12	0	0	0	0	0	0	0	0	0	0	0	0	0	0	0	0	0
Escherichia coli	0	0	0	0	0	0	54.295	0	0	522.155	19.6654	0	0	9.99963	0	0	0	0	0	2841.69
Staphylococcus epidermidis	971.66	0	0	0	0	0	82.3045	0	0	0	0	0	2.66722	0	0	0	0	0	0	1318.68
Cutibacterium acnes	96.4769	0	0	0	254.819	0	0	0	0	1100.11	70.9662	0	0	111.954	0	0	740.741	0	0	0
Enterococcus faecium	0	0	0	0	0	0	41.1523	0	0	0	0	0	0	0	0	0	0	20.3288	0	2087.91
Serratia marcescens	1463.52	0	0	0	0	0	123.457	0	0	0	0	0	0	0	0	0	0	0	0	109.89
Klebsiella pneumoniae	0	0	0	0	0	0	48.5857	0	5.091	0	50.8016	0	0	20.2249	0	0	0	0	0	1553.92
Achromobacter spanius	0	0	0	0	0	0	0	0	0	0	0	0	0	0	0	0	1481.48	0	0	0
Staphylococcus aureus	0	0	0	0	0	0	82.3045	0	0	6.64319	0	0	0	0	0	0	0	0	0	1318.68
Acinetobacter baumannii	0	0	0	0	0	0	61.7284	0	0	0	0	0	0	0	0	0	0	0	0	769.231
Gemella morbillorum	0	0	0	0	0	0	802.469	0	0	0	0	0	0	0	0	0	0	0	0	0
Brevundimonas intermedia	0	0	777.783	0	0	0	0	0	0	0	0	0	0	0	0	0	0	0	0	0
Lactococcus lactis	0	0	0	0	0	0	0	0	0	0	0	0	226.05	352.957	0	0	0	0	0	0
Massilia varians	0	0	525.455	0	0	0	0	0	0	0	0	0	0	0	0	0	0	0	0	0
Unclassified	0	0	0	0	417.979	0	0	0	0	0	54.2791	0	0	30.7781	0	0	0	0.882651	0	0
Moraxella nonliquefaciens	0	0	0	0	0	0	0	0	0	0	0	0	0	0	434.783	0	0	0	0	0
Laceyella sacchari	0	0	45.4545	0	0	0	0	0	0	0	8.92267	0	3.25435	5.10305	325.065	0	0	0	3.95969	0
Finegoldia magna	0	0	0	0	0	0	0	0	0	0	354.084	0	0	0	0	0	0	0	0	0
Azospira sp. I09	0	0	0	0	0	0	0	0	0	0	0	0	295.732	0	0	0	0	0	0	0
Dechlorosoma suillum	0	0	0	0	0	0	0	0	0	0	0	0	295.732	0	0	0	0	0	0	0
Brevundimonas sp. GW460-12-10-14-LB2	0	0	290.399	0	0	0	0	0	0	0	0	0	0	0	0	0	0	0	0	0
Streptococcus salivarius	0	0	0	0	0	0	0	0	0	0	0	0	0	238.975	0	0	0	0	0	0
Treponema lecithinolyticum	0	0	0	204.082	0	0	0	0	0	0	0	0	0	0	0	0	0	0	0	0
Pelomonas saccharophila	0	0	0	0	0	203.366	0	0	0	0	0	0	0	0	0	0	0	0	0	0
Methylorubrum populi	0	0	0	0	0	0	0	0	0	0	0	0	158.924	0	0	0	0	0	0	0
Uruburuella suis	0	0	0	0	0	154.278	0	0	0	0	0	0	0	0	0	0	0	0	0	0
Metabacillus indicus	0	0	0	0	0	0	0	0	0	0	144.92	0	0	0	0	0	0	0	0	0
Alcaligenes faecalis	0	0	0	0	0	0	0	0	0	0	0	0	144.032	0	0	0	0	0	0	0
Curvibacter gracilis	0	0	0	0	0	0	0	0	138.12	0	0	0	0	0	0	0	0	0	0	0
Vulcaniibacterium thermophilum	0	0	0	0	0	0	0	0	0	0	0	0	0	123.992	0	0	0	0	0	0
Sphingomonas changbaiensis	0	0	0	0	0	0	0	0	0	0	0	0	114.248	0	0	0	0	0	0	0
Agrobacterium fabrum	0	0	0	0	0	0	0	0	0	0	111.305	0	0	0	0	0	0	0	0	0
Campylobacter rectus	0	0	0	102.041	0	0	0	0	0	0	0	0	0	0	0	0	0	0	0	0
Campylobacter showae	0	0	0	102.041	0	0	0	0	0	0	0	0	0	0	0	0	0	0	0	0
Alishewanella agri	100.91	0	0	0	0	0	0	0	0	0	0	0	0	0	0	0	0	0	0	0
Corynebacterium kroppenstedtii	0	0	0	0	0	0	0	0	0	59.7887	0	0	0	0	0	0	0	0	37.6478	0
Acidovorax caeni	0	0	0	0	0	0	0	0	84.9604	0	0	0	0	0	0	0	0	0	0	0
Salmonella enterica	0	0	0	0	0	0	0	0	0	0	52.4187	0	0	28.135	0	0	0	0	0	0
Janthinobacterium sp. LM6	0	0	0	0	0	66.2068	0	0	0	0	0	0	0	0	0	0	0	0	0	0
Enterobacteriaceae bacterium strain FGI 57	0	0	0	0	0	0	0	0	0	0	65.733	0	0	0	0	0	0	0	0	0
Mycoplasma wenyonii	0	0	0	0	0	0	0	0	0	0	0	0	0	62.5981	0	0	0	0	0	0
Pseudomonas aeruginosa	0	0	0	0	0	0	61.7284	0	0	0	0	0	0	0	0	0	0	0	0	0
Paraburkholderia pallidirosea	0	0	0	0	0	58.4385	0	0	0	0	0	0	0	0	0	0	0	0	0	0
Streptococcus gwangjuense	0	0	0	0	0	0	0	0	53.2817	0	0	0	0	0	0	0	0	0	0	0
Massilia albidiflava	0	0	0	0	48.4366	0	0	0	0	0	0	0	0	0	0	0	0	0	0	0
Janthinobacterium agaricidamnosum	0	0	0	0	0	43.5592	0	0	0	0	0	0	0	0	0	0	0	0	0	0
Paracoccus lutimaris	0	0	0	0	0	42.0757	0	0	0	0	0	0	0	0	0	0	0	0	0	0
Caldovatus sediminis	0	0	0	0	0	0	41.1523	0	0	0	0	0	0	0	0	0	0	0	0	0
Caulobacter henricii	0	0	0	0	0	37.4007	0	0	0	0	0	0	0	0	0	0	0	0	0	0
Mycoplasma haemocanis	0	0	0	0	0	0	0	0	0	0	0	0	0	35.8735	0	0	0	0	0	0
Alishewanella aestuarii	34.1543	0	0	0	0	0	0	0	0	0	0	0	0	0	0	0	0	0	0	0
Sphingomonas rubra	0	0	0	0	0	0	0	24.0633	0	0	0	0	0	0	0	0	0	0	0	0
Janthinobacterium lividum	0	0	0	0	0	23.4738	0	0	0	0	0	0	0	0	0	0	0	0	0	0
Massilia alkalitolerans	0	0	22.7899	0	0	0	0	0	0	0	0	0	0	0	0	0	0	0	0	0
Alishewanella fetalis	21.7103	0	0	0	0	0	0	0	0	0	0	0	0	0	0	0	0	0	0	0
Streptomyces sampsonii	0	0	0	0	0	0	0	0	0	21.2582	0	0	0	0	0	0	0	0	0	0
Listeria monocytogenes	0	0	0	0	0	0	0	0	0	0	0	0	0	2.88914	0	9.91736	0	6.62896	0	0
Curvibacter lanceolatus	0	0	0	0	0	0	0	0	17.6525	0	0	0	0	0	0	0	0	0	0	0
Enterobacter ludwigii	0	0	0	0	0	0	0	0	0	0	9.66351	0	0	4.04199	0	0	0	0	0	0
Staphylococcus haemolyticus	0	0	0	0	0	0	0	0	0	0	0	0	0	0	0	0	0	9.72247	0	0
Hydrogenophaga caeni	0	0	0	0	0	0	0	0	8.02792	0	0	0	0	0	0	0	0	0	0	0
Streptococcus sp. FDAARGOS_192	0	0	0	0	0	0	0	0	0	0	0	0	0	7.10185	0	0	0	0	0	0
Neisseria meningitidis	0	0	0	0	0	0	0	0	0	0	0	0	0	5.056	0	0	0	0	0	0
Leclercia adecarboxylata	0	0	0	0	0	0	0	0	0	0	0	0	0	3.86122	0	0	0	0	0	0
Streptococcus equinus	0	0	0	0	0	0	0	0	0	0	0	0	0	3.83375	0	0	0	0	0	0
Enterobacter sp. EA-1	0	0	0	0	0	0	0	0	0	0	0	0	0	3.59516	0	0	0	0	0	0
Streptococcus agalactiae	0	0	0	0	0	0	0	0	0	0	0	0	0	2.88914	0	0	0	0	0	0
Number of reads
Species	a	b	c	d	e	f	g	h	j	k	l	m	n	p	q	r	s	t	u	y
Enterobacter cloacae	8498.97	8272		94	4417.62	4023.06	418	5815.97	28615.3	12501.4	12181.1	10174	39419.7	37205.2	85.9334	12122	21	22573.9	56348.6
Massilia agri			368.545
Escherichia coli							2.63874			787.41	26.4479			41.5865						25.8594
Staphylococcus epidermidis	1129.46						4						12.0033							12
Cutibacterium acnes	112.145				121.319					1658.97	95.4424			465.595			2
Enterococcus faecium							2											46.063		19
Serratia marcescens	1701.2						6													1
Klebsiella pneumoniae							2.36126		15.0296		68.323			84.1113						14.1406
Achromobacter spanius																	4
Staphylococcus aureus							4			10.0179										12
Acinetobacter baumannii							3													7
Gemella morbillorum							39
Brevundimonas intermedia			34.378
Lactococcus lactis													1017.29	1467.88
Massilia varians			23.2251
Unclassified	0	0	0	0	199	0	0	0	0	0	73	0	0	128	0	0	0	2	0	0
Moraxella nonliquefaciens															4.04348
Laceyella sacchari			2.00909								12.0001		14.6456	21.2226	3.02311				22.4055
Finegoldia magna											476.207
Azospira sp. I09													1330.88
Dechlorosoma suillum													1330.88
Brevundimonas sp. GW460-12-10-14-LB2			12.8356
Streptococcus salivarius														993.85
Treponema lecithinolyticum				2
Pelomonas saccharophila						87.305
Methylorubrum populi													715.207
Uruburuella suis						66.2314
Metabacillus indicus											194.903
Alcaligenes faecalis													648.187
Curvibacter gracilis									407.759
Vulcaniibacterium thermophilum														515.659
Sphingomonas changbaiensis													514.149
Agrobacterium fabrum											149.694
Campylobacter rectus				1
Campylobacter showae				1
Alishewanella agri	117.298
Corynebacterium kroppenstedtii										90.1614									213.026
Acidovorax caeni									250.82
Salmonella enterica											70.498			117.008
Janthinobacterium sp. LM6						28.4226
Enterobacteriaceae bacterium strain FGI 57											88.4043
Mycoplasma wenyonii														260.333
Pseudomonas aeruginosa							3
Paraburkholderia pallidirosea						25.0877
Streptococcus gwangjuense									157.298
Massilia albidiflava					23.0607
Janthinobacterium agaricidamnosum						18.7
Paracoccus lutimaris						18.0631
Caldovatus sediminis							2
Caulobacter henricii						16.0561
Mycoplasma haemocanis														149.191
Alishewanella aestuarii	39.701
Sphingomonas rubra								14.0289
Janthinobacterium lividum						10.0773
Massilia alkalitolerans			1.00731
Alishewanella fetalis	25.2361
Streptomyces sampsonii										32.0574
Listeria monocytogenes														12.0154		12.0337		15.0206
Curvibacter lanceolatus									52.1138
Enterobacter ludwigii											12.9965			16.8098
Staphylococcus haemolyticus																		22.0301
Hydrogenophaga caeni									23.7
Streptococcus sp. FDAARGOS_192														29.5352
Neisseria meningitidis														21.0269
Leclercia adecarboxylata														16.0581
Streptococcus equinus														15.9438
Enterobacter sp. EA-1														14.9516
Streptococcus agalactiae														12.0154
TOTAL	11624	8272	442	98	4761	4293	486	5830	29522	15080	13449	10174	45003	41588	93	12134	27	22659	56584	91

## Sheet: G6
G6. Species identified by the GMS-16S pipeline in sample G6 for each species and laboratory (a-y)
Relative abundance
Species	a	b	c	d	e	f	g	h	j	k	l	m	n	p	q	r	s	t	u	y
Cutibacterium acnes	2554	10000	9912	7778	8187	21.0526	9354.84	3690.85	7571.75	3582.09	2560.22	6804.12	2953.67	5210.64	8000	9774.36	0	0	1508.45	635.838
Unclassified	0	0	0	0	175.994	0	0	0	1.28949	0	62.6389	0	0	43.1203	0	0	0	9992.16	0	0
Acinetobacter junii	0	0	0	0	0	0	0	0	0	0	0	0	0	0	0	0	0	0	8015.1	0
Corynebacterium xerosis	0	0	0	0	0	7452.63	0	0	0	0	0	0	0	0	0	0	0	0	0	0
Vicinamibacter silvestris	7082.94	0	0	0	0	0	0	0	0	0	0	0	0	0	0	0	0	0	0	0
Rhizobium qilianshanense	0	0	0	0	0	0	0	0	0	0	0	0	0	0	0	0	0	0	0	6994.4
Escherichia coli	0	0	0	0	0	0	0	6277.6	0	0	0	0	0	0	0	0	0	0	0	265.847
Staphylococcus epidermidis	0	0	29.3255	0	0	42.1053	80.6452	0	0	74.6269	0	0	5212.36	0	0	0	0	0.116033	0	346.821
Agrobacterium fabrum	0	0	0	0	0	0	0	0	0	0	5295.05	0	0	0	0	0	0	0	0	0
Lactococcus lactis	0	0	0	0	0	0	0	0	0	0	0	0	0	4427.47	0	0	0	0	0	0
[Propionibacterium] namnetense	0	0	0	0	0	0	0	0	0	3731.34	0	0	0	0	0	0	0	0	0	0
Uruburuella suis	0	0	0	0	0	2400	0	0	0	0	0	0	0	0	0	0	0	0	0	0
Acidovorax temperans	0	0	0	0	0	0	0	0	2398.39	0	0	0	0	0	0	0	0	0	0	0
Veillonella parvula	0	0	0	2222.22	0	0	0	0	0	0	0	0	0	0	0	0	0	0	0	0
Anaerobutyricum hallii	0	0	0	0	0	0	0	0	0	0	0	0	0	0	2000	0	0	0	0	0
Faecalibacterium prausnitzii	0	0	0	0	0	0	0	0	0	0	0	0	0	0	0	0	1818.18	0	0	0
Klebsiella aerogenes	0	0	0	0	0	0	0	0	0	0	1796.8	0	0	0	0	0	0	0	0	0
Crinalium epipsammum	0	0	0	0	0	0	0	0	0	0	0	1685.29	0	0	0	0	0	0	0	0
Massilia suwonensis	0	0	0	0	1624.58	0	0	0	0	0	0	0	0	0	0	0	0	0	0	0
Vibrio aphrogenes	0	0	0	0	0	0	0	0	0	0	0	0	1389.96	0	0	0	0	0	0	0
Streptococcus thermophilus	0	0	0	0	0	0	0	0	0	0	0	1291.82	0	0	0	0	0	0	0	0
Mariniluteicoccus flavus	0	0	0	0	0	0	0	0	0	1112.04	0	0	0	0	0	0	0	0	0	0
Laceyella sacchari	0	0	29.3255	0	12.1694	0	0	0	0	0	7.09568	0	0	0	0	0	909.091	2.16595	0	0
[Eubacterium] siraeum	0	0	0	0	0	0	0	0	0	0	0	0	0	0	0	0	909.091	0	0	0
Acholeplasma axanthum	0	0	0	0	0	0	0	0	0	0	0	0	0	0	0	0	909.091	0	0	0
Blautia faecis	0	0	0	0	0	0	0	0	0	0	0	0	0	0	0	0	909.091	0	0	0
Blautia glucerasea	0	0	0	0	0	0	0	0	0	0	0	0	0	0	0	0	909.091	0	0	0
Fusicatenibacter saccharivorans	0	0	0	0	0	0	0	0	0	0	0	0	0	0	0	0	909.091	0	0	0
Lachnospiraceae bacterium GAM79	0	0	0	0	0	0	0	0	0	0	0	0	0	0	0	0	909.091	0	0	0
Phocaeicola dorei	0	0	0	0	0	0	0	0	0	0	0	0	0	0	0	0	909.091	0	0	0
Roseburia hominis	0	0	0	0	0	0	0	0	0	0	0	0	0	0	0	0	909.091	0	0	0
Pseudomonas fluorescens	0	0	0	0	0	0	0	0	0	796.02	0	0	0	0	0	0	0	0	0	0
Staphylococcus aureus	0	0	0	0	0	21.0526	120.968	0	15.5824	99.5025	0	0	38.61	0	0	0	0	0.206285	0	404.624
Enterococcus faecium	0	0	29.3255	0	0	21.0526	241.935	31.5457	0	0	0	0	0	0	0	0	0	0	0	231.214
Klebsiella pneumoniae	0	0	0	0	0	42.1053	0	0	0	49.7512	6.6347	0	0	0	0	0	0	0.206281	0	312.187
Acinetobacter baumannii	0	0	0	0	0	0	80.6452	0	0	0	0	0	0	0	0	0	0	0.412563	0	289.017
Corynebacterium kroppenstedtii	0	0	0	0	0	0	0	0	0	0	0	0	0	0	0	0	0	0	355.987	0
Streptococcus agalactiae	0	0	0	0	0	0	0	0	0	248.756	0	0	38.61	47.2263	0	0	0	0	0	0
Sphingomonas dokdonensis	302.139	0	0	0	0	0	0	0	0	0	0	0	0	0	0	0	0	0	0	0
Pseudomonas aeruginosa	0	0	0	0	0	0	0	0	0	0	0	0	0	0	0	225.641	0	0.412563	0	0
Streptococcus intermedius	0	0	0	0	0	0	0	0	0	124.378	0	0	57.9151	0	0	0	0	0.309422	0	0
Rhizobium soli	0	0	0	0	0	0	0	0	0	0	0	0	0	0	0	0	0	0	0	170.968
Mycoplasma wenyonii	0	0	0	0	0	0	0	0	0	0	0	0	0	143.647	0	0	0	0	0	0
Neisseria meningitidis	0	0	0	0	0	0	0	0	0	0	0	0	115.83	23.6132	0	0	0	0	0	0
Listeria monocytogenes	0	0	0	0	0	0	40.3226	0	0	49.7512	0	0	19.305	21.6454	0	0	0	1.65025	0	0
Dermacoccus abyssi	0	0	0	0	0	0	0	0	0	0	0	0	0	0	0	0	0	0	120.46	0
Rhizobium kunmingense	0	0	0	0	0	0	0	0	0	0	0	0	0	0	0	0	0	0	0	118.505
Brucella sp. 10RB9215	0	0	0	0	0	0	0	0	0	0	116.22	0	0	0	0	0	0	0	0	0
Serratia marcescens	0	0	0	0	0	0	0	0	0	0	0	0	0	0	0	0	0	0.309422	0	115.607
Rhizobium subbaraonis	0	0	0	0	0	0	0	0	0	0	0	0	0	0	0	0	0	0	0	114.971
Streptococcus dysgalactiae	0	0	0	0	0	0	0	0	0	49.7512	0	0	38.61	21.6454	0	0	0	0	0	0
Brucella sp. 09RB8910	0	0	0	0	0	0	0	0	0	0	105.658	0	0	0	0	0	0	0	0	0
Gloeocapsa sp. PCC 7428	0	0	0	0	0	0	0	0	0	0	0	94.0917	0	0	0	0	0	0	0	0
Cronbergia siamensis	0	0	0	0	0	0	0	0	0	0	0	91.59	0	0	0	0	0	0	0	0
Enterobacter cloacae	0	0	0	0	0	0	0	0	0	24.8756	0	0	57.9151	0	0	0	0	0.928266	0	0
Sphingomonas olei	0	0	0	0	0	0	0	0	0	0	0	0	0	61.0006	0	0	0	0	0	0
Luteitalea pratensis	60.4747	0	0	0	0	0	0	0	0	0	0	0	0	0	0	0	0	0	0	0
Desertihabitans aurantiacus	0	0	0	0	0	0	0	0	0	57.1142	0	0	0	0	0	0	0	0	0	0
Acinetobacter indicus	0	0	0	0	0	0	40.3226	0	0	0	0	0	0	0	0	0	0	0	0	0
Moraxella osloensis	0	0	0	0	0	0	40.3226	0	0	0	0	0	0	0	0	0	0	0	0	0
Lawsonella clevelandensis	0	0	0	0	0	0	0	0	0	0	39.5911	0	0	0	0	0	0	0	0	0
Staphylococcus haemolyticus	0	0	0	0	0	0	0	0	0	0	0	0	38.61	0	0	0	0	0.812229	0	0
Anabaena cylindrica	0	0	0	0	0	0	0	0	0	0	0	33.0868	0	0	0	0	0	0	0	0
Streptococcus constellatus	0	0	0	0	0	0	0	0	0	0	0	0	19.305	0	0	0	0	0	0	0
Streptococcus mutans	0	0	0	0	0	0	0	0	0	0	0	0	19.305	0	0	0	0	0	0	0
Novosphingobium naphthae	0	0	0	0	0	0	0	0	12.9853	0	0	0	0	0	0	0	0	0	0	0
Ochrobactrum pseudintermedium	0	0	0	0	0	0	0	0	0	0	10.0855	0	0	0	0	0	0	0	0	0
Neisseria flavescens	0	0	0	0	0	0	0	0	0	0	0	0	0	0	0	0	0	0.206281	0	0
Streptococcus pneumoniae	0	0	0	0	0	0	0	0	0	0	0	0	0	0	0	0	0	0.103141	0	0
Number of reads
Species	a	b	c	d	e	f	g	h	j	k	l	m	n	p	q	r	s	t	u	y
Cutibacterium acnes	1311.2	681	338.991	7.77778	6978	1.00211	233.871	117	5871.89	144	5068.22	3248.29	153.295	2658.47	8	2897.12			841.715	11
Unclassified	0	0	0	0	150	0	0	0	1	0	124	0	0	22	0	0	0	96879	0	0
Acinetobacter junii																			4472.43
Corynebacterium xerosis						354.745
Vicinamibacter silvestris	3635.67
Rhizobium qilianshanense																				121.003
Escherichia coli								199												4.59916
Staphylococcus epidermidis			1.00293			2.00421	2.01613			3			270.521					1.125		6
Agrobacterium fabrum											10482.1
Lactococcus lactis														2258.89
[Propionibacterium] namnetense										150
Uruburuella suis						114.24
Acidovorax temperans									1859.95
Veillonella parvula				2.22222
Anaerobutyricum hallii															2
Faecalibacterium prausnitzii																	2.72727
Klebsiella aerogenes											3556.95
Crinalium epipsammum												804.558
Massilia suwonensis					1384.63
Vibrio aphrogenes													72.139
Streptococcus thermophilus												616.713
Mariniluteicoccus flavus										44.704
Laceyella sacchari			1.00293		10.372						14.0466						1.36364	21
[Eubacterium] siraeum																	1.36364
Acholeplasma axanthum																	1.36364
Blautia faecis																	1.36364
Blautia glucerasea																	1.36364
Fusicatenibacter saccharivorans																	1.36364
Lachnospiraceae bacterium GAM79																	1.36364
Phocaeicola dorei																	1.36364
Roseburia hominis																	1.36364
Pseudomonas fluorescens										32
Staphylococcus aureus						1.00211	3.02419		12.0842	4			2.00386					2.00003		7
Enterococcus faecium			1.00293			1.00211	6.04839	1												4
Klebsiella pneumoniae						2.00421				2	13.1341							2		5.40084
Acinetobacter baumannii							2.01613											4		5
Corynebacterium kroppenstedtii																			198.641
Streptococcus agalactiae										10			2.00386	24.0949
Sphingomonas dokdonensis	155.088
Pseudomonas aeruginosa																66.88		4
Streptococcus intermedius										5			3.00579					3
Rhizobium soli																				2.95774
Mycoplasma wenyonii														73.2885
Neisseria meningitidis													6.01158	12.0474
Listeria monocytogenes							1.00806			2			1.00193	11.0435				16
Dermacoccus abyssi																			67.2168
Rhizobium kunmingense																				2.05014
Brucella sp. 10RB9215											230.068
Serratia marcescens																		3		2
Rhizobium subbaraonis																				1.98899
Streptococcus dysgalactiae										2			2.00386	11.0435
Brucella sp. 09RB8910											209.161
Gloeocapsa sp. PCC 7428												44.9194
Cronbergia siamensis												43.725
Enterobacter cloacae										1			3.00579					9
Sphingomonas olei														31.1225
Luteitalea pratensis	31.0417
Desertihabitans aurantiacus										2.29599
Acinetobacter indicus							1.00806
Moraxella osloensis							1.00806
Lawsonella clevelandensis											78.3745
Staphylococcus haemolyticus													2.00386					7.87496
Anabaena cylindrica												15.7956
Streptococcus constellatus													1.00193
Streptococcus mutans													1.00193
Novosphingobium naphthae									10.0701
Ochrobactrum pseudintermedium											19.9653
Neisseria flavescens																		2
Streptococcus pneumoniae																		1
TOTAL	5133	681	342	10	8523	476	250	317	7755	402	19796	4774	519	5102	10	2964	15	96955	5580	173

## Sheet: G7
G7. Species identified by the GMS-16S pipeline in sample G7 for each species and laboratory (a-y)
Relative abundance
Species	a	b	c	d	e	f	g	h	j	k	l	m	n	p	q	r	s	t	u	y
Streptococcus pneumoniae	7033.88	8806.14	0	0	231.737	7556.79	9857.9	6945.24	8786.01	9995.65	7495.73	9887.55	7984.01	9675.65	9741.79	9020.26	8152.63	10000	9793.63	735.294
Unclassified	5.14192	1193.86	0	0	9697.73	0	1.78923	0	24.2267	1.00274	48.7288	86.741	0.608125	69.451	0	30.1429	58.4795	0	0	5955.88
Cutibacterium acnes	135.9	0	5866.67	0	31.3789	0	0	0	21.7141	0	177.179	0	374.384	22.5481	0	0	0	0	0	0
Methylobacterium goesingense	0	0	4088.89	0	0	0	0	0	0	0	0	0	0	0	0	0	0	0	0	0
Escherichia coli	0	0	0	0	0	741.904	0	1192.86	0	0	0	0	0	0	0	0	0	0	0	1149.19
Haemophilus parainfluenzae	2360.76	0	0	0	0	0	0	0	0	0	0	0	0	0	0	0	0	0	0	0
Staphylococcus epidermidis	0	0	0	0	0	0	0	0	2.82001	0	0	0	1347.17	0	0	0	0	0	0	588.235
[Propionibacterium] namnetense	0	0	0	0	0	0	0	1861.9	0	0	0	0	0	0	0	0	0	0	0	0
Agrobacterium fabrum	0	0	0	0	0	0	0	0	0	0	1323.37	0	0	0	0	0	0	0	0	0
Achromobacter xylosoxidans	0	0	0	0	0	0	0	0	0	0	0	0	0	0	0	0	924.316	0	0	0
Ochrobactrum intermedium	0	0	0	0	0	0	0	0	0	0	0	0	0	0	0	916.774	0	0	0	0
Klebsiella pneumoniae	0	0	0	0	0	0	19.7878	0	3.94846	0	0	0	0	0	0	0	0	0	0	541.982
Massilia chloroacetimidivorans	0	0	0	0	0	549.523	0	0	0	0	0	0	0	0	0	0	0	0	0	0
Moraxella osloensis	368.578	0	0	0	0	0	0	0	0	0	179.305	0	0	0	0	0	0	0	0	0
Staphylococcus aureus	0	0	0	0	3.17377	0	0	0	0	0	0	0	0	0	0	0	0	0	0	514.706
Acinetobacter guillouiae	0	0	0	0	0	434.993	0	0	0	0	0	0	0	0	0	16.6288	0	0	0	0
Enterococcus faecium	0	0	0	0	0	0	0	0	0	0	0	0	0	0	0	0	0	0	0	367.647
Skermanella aerolata	0	0	0	0	0	0	0	0	0	0	363.383	0	0	0	0	0	0	0	0	0
Ochrobactrum lupini	0	0	0	0	0	0	82.6351	0	0	0	0	0	0	0	0	0	263.934	0	0	0
Novosphingobium naphthae	0	0	0	0	0	0	0	0	323.737	0	0	0	0	0	0	0	0	0	0	0
Vibrio parahaemolyticus	0	0	0	0	0	302.078	0	0	0	0	0	0	0	0	0	0	0	0	0	0
Streptococcus oralis	0	0	0	0	0	0	0	0	0	0	0	0	293.822	0	0	0	0	0	0	0
Micrococcus luteus	84.1057	0	0	0	0	0	0	0	163.498	0	0	0	0	0	0	0	0	0	0	0
Laceyella sacchari	0	0	44.4444	0	30.8352	0	0	0	0	0	5.39454	0	0	3.71699	154.047	0	0	0	0	0
Mycoplasma wenyonii	0	0	0	0	0	0	0	0	0	0	0	0	0	217.562	0	0	0	0	0	0
Crinalium epipsammum	0	0	0	0	0	0	0	0	62.8523	0	143.703	0	0	0	0	0	0	0	0	0
Achromobacter spanius	0	0	0	0	0	0	0	0	0	0	0	0	0	0	0	0	172.488	0	0	0
Curvibacter gracilis	0	0	0	0	0	0	0	0	170.776	0	0	0	0	0	0	0	0	0	0	0
Caldovatus sediminis	0	0	0	0	0	0	0	0	0	0	0	0	0	0	0	0	0	0	165.053	0
Diplorickettsia massiliensis	0	0	0	0	0	0	0	0	0	0	160.444	0	0	0	0	0	0	0	0	0
Bradyrhizobium guangdongense	0	0	0	0	0	149.831	0	0	0	0	0	0	0	0	0	0	0	0	0	0
Bradyrhizobium guangzhouense	0	0	0	0	0	149.831	0	0	0	0	0	0	0	0	0	0	0	0	0	0
Acinetobacter baumannii	0	0	0	0	0	0	0	0	0	0	0	0	0	0	0	0	0	0	0	147.059
Macrococcus canis	0	0	0	0	0	0	0	0	0	0	0	0	0	0	0	0	146.63	0	0	0
Achromobacter sp. B7	0	0	0	0	0	0	0	0	0	0	0	0	0	0	0	0	134.889	0	0	0
Legionella dresdenensis	0	0	0	0	0	0	0	0	112.8	0	0	0	0	0	0	0	0	0	0	0
Herbaspirillum huttiense	0	0	0	0	0	0	0	0	0	0	0	0	0	0	104.167	0	0	0	0	0
Rubellimicrobium roseum	0	0	0	0	0	0	0	0	82.3574	0	0	0	0	0	0	0	0	0	0	0
Tychonema bourrellyi	0	0	0	0	0	0	0	0	62.0389	0	0	0	0	0	0	0	0	0	0	0
Gemmiger formicilis	0	0	0	0	0	0	0	0	0	0	0	0	0	0	0	0	58.652	0	0	0
Rubellimicrobium mesophilum	0	0	0	0	0	0	0	0	49.6539	0	0	0	0	0	0	0	0	0	0	0
Stenotrophomonas maltophilia	0	0	0	0	0	48.3325	0	0	0	0	0	0	0	0	0	0	0	0	0	0
Paenibacillus shunpengii	0	0	0	0	0	0	0	0	44.2741	0	0	0	0	0	0	0	0	0	0	0
Ochrobactrum anthropi	0	0	0	0	0	0	37.8903	0	0	0	0	0	0	0	0	0	0	0	0	0
Variovorax boronicumulans	0	0	0	0	0	0	0	0	0	0	35.882	0	0	0	0	0	0	0	0	0
Massilia agilis	0	0	0	0	0	35.3001	0	0	0	0	0	0	0	0	0	0	0	0	0	0
Gloeocapsa sp. PCC 7428	0	0	0	0	0	0	0	0	25.9334	0	8.31849	0	0	0	0	0	0	0	0	0
Corynebacterium xerosis	0	0	0	0	0	31.4161	0	0	0	0	0	0	0	0	0	0	0	0	0	0
Anaeromassilibacillus senegalensis	0	0	0	0	0	0	0	0	0	0	0	0	0	0	0	0	29.326	0	0	0
Blautia caecimuris	0	0	0	0	0	0	0	0	0	0	0	0	0	0	0	0	29.326	0	0	0
Monoglobus pectinilyticus	0	0	0	0	0	0	0	0	0	0	0	0	0	0	0	0	29.326	0	0	0
Rhodopila globiformis	0	0	0	0	0	0	0	0	0	0	0	0	0	0	0	0	0	0	27.8747	0
Micrococcus yunnanensis	11.6423	0	0	0	0	0	0	0	14.726	0	0	0	0	0	0	0	0	0	0	0
Skermanella rosea	0	0	0	0	0	0	0	0	0	0	26.1611	0	0	0	0	0	0	0	0	0
Novosphingobium arabidopsis	0	0	0	0	0	0	0	0	0	0	0	25.705	0	0	0	0	0	0	0	0
Curvibacter lanceolatus	0	0	0	0	0	0	0	0	19.2921	0	0	0	0	0	0	0	0	0	0	0
Variovorax robiniae	0	0	0	0	0	0	0	0	0	0	14.8546	0	0	0	0	0	0	0	0	0
Anabaena cylindrica	0	0	0	0	0	0	0	0	4.41099	0	9.22012	0	0	0	0	0	0	0	0	0
Janibacter massiliensis	0	0	0	0	0	0	0	0	0	0	0	0	0	0	0	0	0	0	13.4445	0
Rubellimicrobium rubrum	0	0	0	0	0	0	0	0	9.27111	0	0	0	0	0	0	0	0	0	0	0
Streptococcus mitis	0	0	0	0	0	0	0	0	0	0	3.93909	0	0	4.36489	0	0	0	0	0	0
Streptococcus agalactiae	0	0	0	0	5.14014	0	0	0	0	0	0	0	0	2.81851	0	0	0	0	0	0
Listeria monocytogenes	0	0	0	0	0	0	0	0	0	0	0	0	0	2.01322	0	5.25121	0	0	0	0
Aerosakkonema funiforme	0	0	0	0	0	0	0	0	7.05002	0	0	0	0	0	0	0	0	0	0	0
Curtobacterium flaccumfaciens	0	0	0	0	0	0	0	0	0	0	0	0	0	0	0	6.56401	0	0	0	0
Oscillatoria nigro-viridis	0	0	0	0	0	0	0	0	4.9407	0	0	0	0	0	0	0	0	0	0	0
Skermanella stibiiresistens	0	0	0	0	0	0	0	0	0	0	4.39466	0	0	0	0	0	0	0	0	0
Sediminibacterium salmoneum	0	0	0	0	0	0	0	0	0	0	0	0	0	0	0	4.37601	0	0	0	0
Chroococcidiopsis thermalis	0	0	0	0	0	0	0	0	3.66601	0	0	0	0	0	0	0	0	0	0	0
Streptococcus intermedius	0	0	0	0	0	0	0	0	0	3.34549	0	0	0	0	0	0	0	0	0	0
Neisseria meningitidis	0	0	0	0	0	0	0	0	0	0	0	0	0	1.87901	0	0	0	0	0	0
Number of reads
Species	a	b	c	d	e	f	g	h	j	k	l	m	n	p	q	r	s	t	u	y
Streptococcus pneumoniae	6839.74	3157			1688.97	3142.11	5509.58	2919.78	31188.6	29905	28303.9	11171	13128.9	72165.8	187.042	20648.3	278.82	31831	14575.9	10
Unclassified	5	428	0		70680	0	1	0	86	3	184	98	1	518	0	69	2	0	0	81
Cutibacterium acnes	132.15		133.173		228.699				77.0805		669.03		615.636	168.175
Methylobacterium goesingense			92.8178
Escherichia coli						308.484		501.477												15.629
Haemophilus parainfluenzae	2295.6
Staphylococcus epidermidis									10.0105				2215.29							8
[Propionibacterium] namnetense								782.745
Agrobacterium fabrum											4997.03
Achromobacter xylosoxidans																	31.6116
Ochrobactrum intermedium																2098.59
Klebsiella pneumoniae							11.0594		14.0163											7.37095
Massilia chloroacetimidivorans						228.492
Moraxella osloensis	358.406										677.054
Staphylococcus aureus					23.1314															7
Acinetobacter guillouiae						180.87										38.065
Enterococcus faecium																				5
Skermanella aerolata											1372.13
Ochrobactrum lupini							46.1848										9.02655
Novosphingobium naphthae									1149.2
Vibrio parahaemolyticus						125.604
Streptococcus oralis													483.161
Micrococcus luteus	81.7844								580.387
Laceyella sacchari			1.00889		224.736						20.3698			27.7232	2.95771
Mycoplasma wenyonii														1622.69
Crinalium epipsammum									223.113		542.621
Achromobacter spanius																	5.8991
Curvibacter gracilis									606.222
Caldovatus sediminis																			245.649
Diplorickettsia massiliensis											605.838
Bradyrhizobium guangdongense						62.2997
Bradyrhizobium guangzhouense						62.2997
Acinetobacter baumannii																				2
Macrococcus canis																	5.01475
Achromobacter sp. B7																	4.61319
Legionella dresdenensis									400.418
Herbaspirillum huttiense															2
Rubellimicrobium roseum									292.352
Tychonema bourrellyi									220.226
Gemmiger formicilis																	2.0059
Rubellimicrobium mesophilum									176.261
Stenotrophomonas maltophilia						20.0967
Paenibacillus shunpengii									157.164
Ochrobactrum anthropi							21.1769
Variovorax boronicumulans											135.49
Massilia agilis						14.6778
Gloeocapsa sp. PCC 7428									92.0585		31.4106
Corynebacterium xerosis						13.0628
Anaeromassilibacillus senegalensis																	1.00295
Blautia caecimuris																	1.00295
Monoglobus pectinilyticus																	1.00295
Rhodopila globiformis																			41.486
Micrococcus yunnanensis	11.321								52.2743
Skermanella rosea											98.7843
Novosphingobium arabidopsis												29.0415
Curvibacter lanceolatus									68.4829
Variovorax robiniae											56.0909
Anabaena cylindrica									15.6581		34.8152
Janibacter massiliensis																			20.0094
Rubellimicrobium rubrum									32.9106
Streptococcus mitis											14.874			32.5556
Streptococcus agalactiae					37.4629									21.0219
Listeria monocytogenes														15.0156		12.0205
Aerosakkonema funiforme									25.0262
Curtobacterium flaccumfaciens																15.0257
Oscillatoria nigro-viridis									17.5385
Skermanella stibiiresistens											16.5942
Sediminibacterium salmoneum																10.0171
Chroococcidiopsis thermalis									13.0136
Streptococcus intermedius										10.009
Neisseria meningitidis														14.0146
TOTAL	9724	3585	227	0	72883	4158	5589	4204	35498	29918	37760	11298	16444	74585	192	22891	342	31831	14883	136

## Sheet: G8
G8. Species identified by the GMS-16S pipeline in sample G8 for each species and laboratory (a-y)
Relative abundance
Species	a	b	c	d	e	f	g	h	j	k	l	m	n	p	q	r	s	t	u	y
Unclassified	141.393	9257.08	0	0	9924.25	0	6.77851	45.4545	1033.27	539.216	43.7299	837.438	0	395.052	2000	0	0	121.951	376.223	7543.86
Staphylococcus epidermidis	5754.68	0	0	0	1.90665	0	0	2988.64	0	196.078	0	10.6607	124.827	508.925	0	0	833.333	60.9756	9623.78	233.918
Cutibacterium acnes	991.209	0	0	0	10.9199	0	0	0	2479.78	0	2588.29	0	9445.21	2403.26	0	0	0	0	0	0
Sphingomonas melonis	0	0	0	0	0	0	0	0	0	0	0	0	0	0	0	10000	0	0	0	0
Jeotgalicoccus halotolerans	0	0	0	0	0	0	0	0	0	0	0	8975.37	0	0	0	0	0	0	0	0
Pseudomonas fluorescens	0	0	0	0	0	0	0	0	0	7781.76	0	0	0	0	0	0	0	0	0	0
Listeria monocytogenes	46.3515	0	0	0	0.693326	0	0	0	0	49.0196	0	19.7044	41.6135	64.6254	0	0	0	7500	0	0
Neobacillus drentensis	0	0	0	0	0	0	0	6750	0	0	0	0	0	0	0	0	0	0	0	0
Sphingomonas panacis	0	0	0	0	0	0	0	0	0	0	0	0	0	6022.28	0	0	0	0	0	0
Rhabdanaerobium thermarum	0	0	0	0	0	0	0	0	0	0	0	0	0	0	6000	0	0	0	0	0
Acinetobacter indicus	0	0	0	0	0	0	5627.47	0	0	0	0	0	0	0	0	0	0	0	0	0
Pseudomonas sp. MYb193	0	0	0	0	0	3450.45	0	0	0	0	0	0	0	0	0	0	0	0	0	0
Rhizomicrobium palustre	0	0	0	0	0	0	0	0	0	0	0	0	0	0	0	0	3333.33	0	0	0
Agrobacterium fabrum	0	0	0	0	0	0	0	0	0	0	3044.67	0	0	0	0	0	0	0	0	0
Novosphingobium naphthae	0	448.113	0	0	0	0	0	0	2359.98	0	0	0	0	0	0	0	0	0	0	0
Sphingomonas sp. NIC1	0	0	0	0	0	0	0	0	2644.09	0	0	0	0	0	0	0	0	0	0	0
Caldovatus sediminis	0	0	0	0	0	0	2577.54	0	0	0	0	0	0	0	0	0	0	0	0	0
Acinetobacter guillouiae	0	0	0	0	0	0	0	0	0	0	2456.42	0	0	0	0	0	0	0	0	0
Laceyella sacchari	0	0	0	0	32.0624	0	0	0	0	0	0	0	27.7346	0	2000	0	0	0	0	0
Staphylococcus aureus	217.497	0	0	0	3.89989	0	0	0	0	245.098	0	78.0092	55.4785	0	0	0	0	182.927	0	1169.61
Paraburkholderia pallidirosea	0	0	0	0	0	1931.54	0	0	0	0	0	0	0	0	0	0	0	0	0	0
Enterococcus gallinarum	0	0	0	0	0	1791.11	0	0	0	0	0	0	0	0	0	0	0	0	0	0
Hungateiclostridium aldrichii	0	0	0	0	0	0	0	0	0	0	0	0	0	0	0	0	1666.67	0	0	0
Lactococcus lactis	96.2685	0	0	0	14.3865	0	0	0	0	0	1343.28	0	0	0	0	0	0	0	0	0
Klebsiella pneumoniae	0	0	0	0	0	0	0	17.0423	0	0	0	0	0	0	0	0	0	1265.1	0	145.014
Paraburkholderia phytofirmans	0	0	0	0	0	1157.98	0	0	0	0	0	0	0	0	0	0	0	0	0	0
Rhodopila globiformis	0	0	0	0	0	0	1149.5	0	0	0	0	0	0	0	0	0	0	0	0	0
Bradyrhizobium embrapense	0	0	0	0	0	0	0	0	0	0	0	0	0	0	0	0	1111.11	0	0	0
Bradyrhizobium mercantei	0	0	0	0	0	0	0	0	0	0	0	0	0	0	0	0	1111.11	0	0	0
Bradyrhizobium viridifuturi	0	0	0	0	0	0	0	0	0	0	0	0	0	0	0	0	1111.11	0	0	0
Streptococcus infantis	924.549	0	0	0	0	0	0	0	0	0	0	0	0	0	0	0	0	0	0	0
[Eubacterium] rectale	0	0	0	0	0	0	0	0	0	0	0	0	0	0	0	0	833.333	0	0	0
Staphylococcus haemolyticus	798.704	0	0	0	3.90002	0	0	0	0	0	0	9.85222	13.8696	0	0	0	0	0	0	0
Curvibacter gracilis	0	0	0	0	0	0	0	0	808.622	0	0	0	0	0	0	0	0	0	0	0
Psychrobacter celer	0	0	0	0	0	738.739	0	0	0	0	0	0	0	0	0	0	0	0	0	0
Acidibrevibacterium fodinaquatile	0	0	0	0	0	0	638.71	0	0	0	0	0	0	0	0	0	0	0	0	0
Streptococcus agalactiae	128.358	0	0	0	5.37725	0	0	0	0	294.118	0	49.2611	20.9355	76.7426	0	0	0	0	0	0
Acinetobacter baumannii	103.399	0	0	0	0	0	0	22.7273	0	0	0	0	0	0	0	0	0	304.878	0	116.936
Escherichia coli	0	0	0	0	0	0	0	17.0487	0	0	0	0	0	0	0	0	0	76.3593	0	439.781
Mycoplasma wenyonii	0	0	0	0	0	0	0	0	0	0	0	0	0	480.651	0	0	0	0	0	0
Enterococcus casseliflavus	0	0	0	0	0	479.16	0	0	0	0	0	0	0	0	0	0	0	0	0	0
Streptococcus intermedius	0	0	0	0	0.831991	0	0	0	0	294.118	0	9.85222	69.3481	0	0	0	0	60.9756	0	0
Streptococcus mitis	419.645	0	0	0	0	0	0	0	0	0	0	0	0	0	0	0	0	0	0	0
Neisseria meningitidis	0	0	0	0	0.173331	0	0	0	0	98.0392	0	0	124.827	48.469	0	0	0	121.951	0	0
Aerococcus viridans	0	0	0	0	0	0	0	0	0	0	385.271	0	0	0	0	0	0	0	0	0
Sphingomonas mali	0	0	0	0	0	0	0	0	350.03	0	0	0	0	0	0	0	0	0	0	0
Phenylobacterium koreense	0	294.811	0	0	0	0	0	0	0	0	0	0	0	0	0	0	0	0	0	0
Streptococcus dysgalactiae	0	0	0	0	0.346663	0	0	0	0	294.118	0	0	0	0	0	0	0	0	0	0
Sphingomonas aquatilis	0	0	0	0	0	0	0	0	264.334	0	0	0	0	0	0	0	0	0	0	0
Enterococcus faecium	0	0	0	0	0	0	0	11.3636	0	0	0	0	0	0	0	0	0	0	0	233.918
Streptococcus pneumoniae	0	0	0	0	0	0	0	0	0	49.0196	0	0	0	0	0	0	0	182.927	0	0
Pseudopropionibacterium propionicum	0	0	0	0	0	183.513	0	0	0	0	0	0	0	0	0	0	0	0	0	0
Dolosigranulum pigrum	164.013	0	0	0	0	0	0	0	0	0	0	0	13.8696	0	0	0	0	0	0	0
Pseudomonas marginalis	0	0	0	0	0	0	0	0	0	159.419	0	0	0	0	0	0	0	0	0	0
Tessaracoccus defluvii	0	0	0	0	0	149.82	0	0	0	0	0	0	0	0	0	0	0	0	0	0
Corynebacterium xerosis	0	0	0	0	0	0	0	147.727	0	0	0	0	0	0	0	0	0	0	0	0
Peptostreptococcus stomatis	139.054	0	0	0	0	0	0	0	0	0	0	0	0	0	0	0	0	0	0	0
Amycolatopsis acidiphila	0	0	0	0	0	0	0	0	0	0	138.335	0	0	0	0	0	0	0	0	0
Serratia marcescens	0	0	0	0	0	0	0	0	0	0	0	0	0	0	0	0	0	121.951	0	0
Paraburkholderia aromaticivorans	0	0	0	0	0	117.683	0	0	0	0	0	0	0	0	0	0	0	0	0	0
Serratia surfactantfaciens	0	0	0	0	0	0	0	0	0	0	0	0	0	0	0	0	0	0	0	116.959
Tepidimonas fonticaldi	74.8755	0	0	0	0	0	0	0	0	0	0	0	0	0	0	0	0	0	0	0
Sediminibacterium salmoneum	0	0	0	0	0	0	0	0	59.898	0	0	0	0	0	0	0	0	0	0	0
Enterobacter cloacae	0	0	0	0	0	0	0	0	0	0	0	0	41.6089	0	0	0	0	0	0	0
Streptococcus sp. FDAARGOS_520	0	0	0	0	0	0	0	0	0	0	0	0	20.6734	0	0	0	0	0	0	0
Streptococcus thermophilus	0	0	0	0	0	0	0	0	0	0	0	9.85222	0	0	0	0	0	0	0	0
Massilia suwonensis	0	0	0	0	0.35	0	0	0	0	0	0	0	0	0	0	0	0	0	0	0
Microbacterium proteolyticum	0	0	0	0	0.35	0	0	0	0	0	0	0	0	0	0	0	0	0	0	0
Streptococcus periodonticum	0	0	0	0	0.20	0	0	0	0	0	0	0	0	0	0	0	0	0	0	0
Falsirhodobacter halotolerans	0	0	0	0	0.17	0	0	0	0	0	0	0	0	0	0	0	0	0	0	0
Microvirga aerilata	0	0	0	0	0.17	0	0	0	0	0	0	0	0	0	0	0	0	0	0	0
Number of reads
Species	a	b	c	d	e	f	g	h	j	k	l	m	n	p	q	r	s	t	u	y
Unclassified	40	785			57780	0	4	4	177	11	34	85	0	99	1	0	0	2	50	129
Staphylococcus epidermidis	1628				11.1007			263		4		1.08206	9.02497	127.537			1	1	1279	4
Cutibacterium acnes	280.413				63.5767				424.786		2012.4		682.889	602.256
Sphingomonas melonis																1035
Jeotgalicoccus halotolerans												911
Pseudomonas fluorescens										158.748
Listeria monocytogenes	13.1128				4.03661					1		2	3.00866	16.1951				123
Neobacillus drentensis								594
Sphingomonas panacis														1509.18
Rhabdanaerobium thermarum															3
Acinetobacter indicus							3320.77
Pseudomonas sp. MYb193						389.211
Rhizomicrobium palustre																	4
Agrobacterium fabrum											2367.23
Novosphingobium naphthae		38							404.265
Sphingomonas sp. NIC1									452.932
Caldovatus sediminis							1521.01
Acinetobacter guillouiae											1909.87
Laceyella sacchari					186.67								2.00521		1
Staphylococcus aureus	61.5298				22.7056					5		7.91794	4.0111					3		20.0004
Paraburkholderia pallidirosea						217.878
Enterococcus gallinarum						202.037
Hungateiclostridium aldrichii																	2
Lactococcus lactis	27.2344				83.7597						1044.4
Klebsiella pneumoniae								1.49972										20.7477		2.47974
Paraburkholderia phytofirmans						130.621
Rhodopila globiformis							678.323
Bradyrhizobium embrapense																	1.33333
Bradyrhizobium mercantei																	1.33333
Bradyrhizobium viridifuturi																	1.33333
Streptococcus infantis	261.555
[Eubacterium] rectale																	1
Staphylococcus haemolyticus	225.953				22.7063							1	1.00277
Curvibacter gracilis									138.517
Psychrobacter celer						83.3297
Acidibrevibacterium fodinaquatile							376.903
Streptococcus agalactiae	36.3125				31.3069					6		5	1.51364	19.2317
Acinetobacter baumannii	29.2517							2										5		1.99961
Escherichia coli								1.50028										1.25229		7.52026
Mycoplasma wenyonii														120.451
Enterococcus casseliflavus						54.0492
Streptococcus intermedius					4.84394					6		1	5.01387					1
Streptococcus mitis	118.717
Neisseria meningitidis					1.00915					2			9.02497	12.1463				2
Aerococcus viridans											299.548
Sphingomonas mali									59.9602
Phenylobacterium koreense		25
Streptococcus dysgalactiae					2.01831					6
Sphingomonas aquatilis									45.2803
Enterococcus faecium								1												4
Streptococcus pneumoniae										1								3
Pseudopropionibacterium propionicum						20.7003
Dolosigranulum pigrum	46.3993												1.00277
Pseudomonas marginalis										3.25216
Tessaracoccus defluvii						16.8997
Corynebacterium xerosis								13
Peptostreptococcus stomatis	39.3385
Amycolatopsis acidiphila											107.556
Serratia marcescens																		2
Paraburkholderia aromaticivorans						13.2746
Serratia surfactantfaciens																				2
Tepidimonas fonticaldi	21.1823
Sediminibacterium salmoneum									10.2605
Enterobacter cloacae													3.00832
Streptococcus sp. FDAARGOS_520													1.49468
Streptococcus thermophilus												1
Massilia suwonensis					2.01831
Microbacterium proteolyticum					2.01831
Streptococcus periodonticum					1.21098
Falsirhodobacter halotolerans					1.00915
Microvirga aerilata					1.00915
TOTAL	2829	848	0	0	58221	1128	5901	880	1713	204	7775	1015	723	2506	5	1035	12	164	1329	171

## Sheet: G9
G9. Species identified by the GMS-16S pipeline in sample G9 for each species and laboratory (a-y)
Relative abundance
Species	a	b	c	d	e	f	g	h	j	k	l	m	n	p	q	r	s	t	u	y
Listeria monocytogenes	9999.43	9820.37	9763.01	9932.89	5564.78	9855.86	9966.68	9936.06	9978.94	9997.35	9892.94	9995.66	9733.63	9900.73	9885.99	9998.53	9835.73	9590.81	9830.65	9847.22
Unclassified	0.56861	72.8507	0	0	4366.93	0	0.789216	0	0.888557	0.042061	44.97	0.348706	0.83619	38.7417	0	0	0	0.207194	0	152.778
Ralstonia insidiosa	0	0	0	0	0	0	0	0	0	0	0	0	0	0	0	0	0	354.689	0	0
Cutibacterium acnes	0	0	236.994	0	45.0477	0	0	0	6.66519	0	6.80889	0	1.19473	0	0	0	0	0	1.45922	0
Achromobacter spanius	0	0	0	50.3356	0	0	0	0	0	0	0	0	0	0	0	0	123.203	0	0	0
Staphylococcus epidermidis	0	0	0	0	0	0	0	26.379	0	0	0.190797	0	3.34524	0	0	0	0	1.4507	128.632	0
Laceyella sacchari	0	0	0	0	16.1203	0	0	0	0	0.315599	4.57816	2.96369	3.17222	5.03379	114.015	0	0	0	4.97078	0
Providencia sp. WCHPHu000369	0	0	0	0	0	104.465	0	0	0	0	0	0	0	0	0	0	0	0	0	0
Acinetobacter johnsonii	0	0	0	0	0	0	0	0	0	0	0	0	72.8785	0	0	0	0	0	0	0
Streptococcus oralis	0	0	0	0	0	0	0	0	0	0	0	0	50.034	0	0	0	0	0	0	0
Staphylococcus aureus	0	0	0	0	0	0	0	0	0	0	0.862413	0.501258	46.8334	0	0	0	0	0	0.265023	0
Moraxella osloensis	0	45.4069	0	0	0	0	0	0	0	0	1.97238	0	0	0	0	0	0	0	0	0
Methyloversatilis sp. RAC08	0	42.542	0	0	0	0	0	0	0	0	0	0	0	0	0	0	0	0	0	0
Chryseomicrobium palamuruense	0	0	0	0	0	0	0	0	0	0	0	0	39.861	0	0	0	0	0	0	0
Enterococcus faecium	0	0	0	0	0	0	0	0	0	0	0.497872	0	0	0.645807	0	0	0	38.2354	0	0
Neobacillus drentensis	0	0	0	0	0	0	0	35.6324	0	0	0	0	0	0	0	0	0	0	0	0
Lactococcus lactis	0	0	0	0	0	0	0	0	0	0	1.08052	0	0	25.8755	0	0	0	0	0	0
Streptococcus sobrinus	0	0	0	0	0	0	0	0	0	0	0	0	0	0	0	0	0	0	23.9556	0
Dolosigranulum pigrum	0	0	0	0	0	0	0	0	0	0	0	0	22.8193	0	0	0	0	0	0	0
Phascolarctobacterium succinatutens	0	0	0	0	0	0	22.4233	0	0	0	0	0	0	0	0	0	0	0	0	0
Fusicatenibacter saccharivorans	0	0	0	0	0	0	0	0	0	0	0	0	0	0	0	0	20.5339	0	0	0
Streptococcus sp. oral taxon 431	0	0	0	0	0	0	0	0	0	0	0	0	0	0	0	0	20.5339	0	0	0
Methyloversatilis discipulorum	0	18.8321	0	0	0	0	0	0	0	0	0	0	0	0	0	0	0	0	0	0
Ralstonia pickettii	0	0	0	16.7785	0	0	0	0	0	1.72461	0	0	0	0	0	0	0	0	0	0
Agrobacterium fabrum	0	0	0	0	0	0	0	0	0	0	17.7857	0	0	0	0	0	0	0	0	0
Hathewaya histolytica	0	0	0	0	0	15.5693	0	0	0	0	0	0	0	0	0	0	0	0	0	0
Aerococcus urinaeequi	0	0	0	0	0	0	0	0	0	0	12.0645	0	0	0	0	0	0	0	0	0
Bradyrhizobium mercantei	0	0	0	0	0	0	0	0	0	0	0	0	0	10.836	0	0	0	0	0	0
Escherichia coli	0	0	0	0	0	10.5469	0	0	0	0	0	0	0	0	0	0	0	0	0	0
Caldovatus sediminis	0	0	0	0	0	0	10.1063	0	0	0	0	0	0	0	0	0	0	0	0	0
Anaerococcus octavius	0	0	0	0	0	0	0	0	0	0	0	0	0	0	0	0	0	0	10.0686	0
Streptococcus mitis	0	0	0	0	0	0	0	0	0	0	0	0	8.6916	0	0	0	0	0	0	0
Novosphingobium naphthae	0	0	0	0	0	0	0	0	8.17596	0	0	0	0	0	0	0	0	0	0	0
Bradyrhizobium viridifuturi	0	0	0	0	0	0	0	0	0	0	0	0	0	7.11753	0	0	0	0	0	0
Chryseomicrobium aureum	0	0	0	0	0	0	0	0	0	0	0	0	6.97233	0	0	0	0	0	0	0
Azotobacter chroococcum	0	0	0	0	0	0	0	0	0	0	0	0	6.92943	0	0	0	0	0	0	0
Vibrio parahaemolyticus	0	0	0	0	0	6.78203	0	0	0	0	0	0	0	0	0	0	0	0	0	0
Vibrio alginolyticus	0	0	0	0	0	6.77832	0	0	0	0	0	0	0	0	0	0	0	0	0	0
Listeria innocua	0	0	0	0	0	0	0	0	0	0.337678	2.96188	0	0	2.04502	0	0	0	0	0	0
Streptococcus intermedius	0	0	0	0	0	0	0	0	0	0	0	0	0	0	0	0	0	4.14478	0	0
Massilia agri	0	0	0	0	3.9726	0	0	0	0	0	0	0	0	0	0	0	0	0	0	0
Listeria welshimeri	0	0	0	0	0	0	0	0	0	0	1.94723	0	0	1.98449	0	0	0	0	0	0
Klebsiella pneumoniae	0	0	0	0	0	0	0	0	0	0	0	0	0	0	0	0	0	3.7303	0	0
Neobacillus thermocopriae	0	0	0	0	0	0	0	0	0	0	3.48303	0	0	0	0	0	0	0	0	0
Streptococcus dysgalactiae	0	0	0	0	0	0	0	0	0	0.231351	0	0	0	0.301494	0	0	0	2.79772	0	0
Xanthobacter autotrophicus	0	0	0	0	0	0	0	0	3.28816	0	0	0	0	0	0	0	0	0	0	0
Massilia chloroacetimidivorans	0	0	0	0	3.14445	0	0	0	0	0	0	0	0	0	0	0	0	0	0	0
Streptococcus sp. 1643	0	0	0	0	0	0	0	0	0	0	0	0	2.80293	0	0	0	0	0	0	0
Bacillus thuringiensis	0	0	0	0	0	0	0	0	0	0	1.34355	0	0	1.24857	0	0	0	0	0	0
Legionella longbeachae	0	0	0	0	0	0	0	0	2.04399	0	0	0	0	0	0	0	0	0	0	0
Pseudomonas aeruginosa	0	0	0	0	0	0	0	0	0	0	0	0.52307	0	0	0	1.46942	0	0	0	0
Corynebacterium kroppenstedtii	0	0	0	0	0	0	0	1.93354	0	0	0	0	0	0	0	0	0	0	0	0
Listeria ivanovii	0	0	0	0	0	0	0	0	0	0	1.08088	0	0	0.653101	0	0	0	0	0	0
Pseudomonas stutzeri	0	0	0	0	0	0	0	0	0	0	0	0	0	1.48537	0	0	0	0	0	0
Streptococcus pneumoniae	0	0	0	0	0	0	0	0	0	0	0	0	0	0	0	0	0	1.45067	0	0
Listeria grayi	0	0	0	0	0	0	0	0	0	0	0.554026	0	0	0.842651	0	0	0	0	0	0
Elizabethkingia bruuniana	0	0	0	0	0	0	0	0	0	0	1.35494	0	0	0	0	0	0	0	0	0
Staphylococcus haemolyticus	0	0	0	0	0	0	0	0	0	0	0	0	0	0	0	0	0	1.3475	0	0
Streptococcus agalactiae	0	0	0	0	0	0	0	0	0	0	0.531617	0	0	0.624027	0	0	0	0	0	0
Serratia marcescens	0	0	0	0	0	0	0	0	0	0	0	0	0	0	0	0	0	1.13981	0	0
Mycoplasma wenyonii	0	0	0	0	0	0	0	0	0	0	0	0	0	0.904136	0	0	0	0	0	0
Listeria seeligeri	0	0	0	0	0	0	0	0	0	0	0.361992	0	0	0.477534	0	0	0	0	0	0
Lactobacillus sakei	0	0	0	0	0	0	0	0	0	0	0.7718	0	0	0	0	0	0	0	0	0
Bacillus velezensis	0	0	0	0	0	0	0	0	0	0	0.706508	0	0	0	0	0	0	0	0	0
Bacillus cereus	0	0	0	0	0	0	0	0	0	0	0.541948	0	0	0	0	0	0	0	0	0
Neisseria meningitidis	0	0	0	0	0	0	0	0	0	0	0	0	0	0.452068	0	0	0	0	0	0
Planococcus sp. MB-3u-03	0	0	0	0	0	0	0	0	0	0	0.331831	0	0	0	0	0	0	0	0	0
Listeria rocourtiae	0	0	0	0	0	0	0	0	0	0	0.279684	0	0	0	0	0	0	0	0	0
Number of reads
Kolumn1	a	b	c	d	e	f	g	h	j	k	l	m	n	p	q	r	s	t	u	y
Listeria monocytogenes	70343	19681	1697.79	592	68831.4	19647.7	63142.9	71961.9	112305	475374	577253	458640	81483.1	460259	1121.07	210940	479	92578.1	404230	1418
Unclassified	4	146	0	0	54015	0	5	0	10	2	2624	16	7	1801	0	0	0	2	0	22
Ralstonia insidiosa																		3423.74
Cutibacterium acnes			41.2133		557.2				75.0113		397.298		10.0014						60.0023
Achromobacter spanius				3													6
Staphylococcus epidermidis								191.05			11.133		28.004					14.0033	5289.26
Laceyella sacchari					199.394					15.0067	267.135	135.985	26.5556	234.008	12.9293				204.395
Providencia sp. WCHPHu000369						208.251
Acinetobacter johnsonii													610.087
Streptococcus oralis													418.85
Staphylococcus aureus											50.3218	22.9996	392.056						10.8976
Moraxella osloensis		91									115.088
Methyloversatilis sp. RAC08		85.2585
Chryseomicrobium palamuruense													333.689
Enterococcus faecium											29.0508			30.0219				369.079
Neobacillus drentensis								258.068
Lactococcus lactis											63.0483			1202.89
Streptococcus sobrinus																			985.038
Dolosigranulum pigrum													191.027
Phascolarctobacterium succinatutens							142.061
Fusicatenibacter saccharivorans																	1
Streptococcus sp. oral taxon 431																	1
Methyloversatilis discipulorum		37.7415
Ralstonia pickettii				1						82.0053
Agrobacterium fabrum											1037.79
Hathewaya histolytica						31.0374
Aerococcus urinaeequi											703.963
Bradyrhizobium mercantei														503.739
Escherichia coli						21.0253
Caldovatus sediminis							64.0273
Anaerococcus octavius																			414.016
Streptococcus mitis													72.76
Novosphingobium naphthae									92.0139
Bradyrhizobium viridifuturi														330.876
Chryseomicrobium aureum													58.3674
Azotobacter chroococcum													58.0083
Vibrio parahaemolyticus						13.52
Vibrio alginolyticus						13.5126
Listeria innocua										16.0566	172.826			95.0675
Streptococcus intermedius																		40.0087
Massilia agri					49.1375
Listeria welshimeri											113.621			92.2538
Klebsiella pneumoniae																		36.0078
Neobacillus thermocopriae											203.235
Streptococcus dysgalactiae										11.0007				14.0157				27.0059
Xanthobacter autotrophicus									37.0056
Massilia chloroacetimidivorans					38.8941
Streptococcus sp. 1643													23.4641
Bacillus thuringiensis											78.3959			58.0429
Legionella longbeachae									23.0035
Pseudomonas aeruginosa												24.0005				31.0006
Corynebacterium kroppenstedtii								14.0037
Listeria ivanovii											63.0694			30.361
Pseudomonas stutzeri														69.0508
Streptococcus pneumoniae																		14.003
Listeria grayi											32.3274			39.1727
Elizabethkingia bruuniana											79.0606
Staphylococcus haemolyticus																		13.0072
Streptococcus agalactiae											31.0199			29.0094
Serratia marcescens																		11.0024
Mycoplasma wenyonii														42.031
Listeria seeligeri											21.1223			22.1993
Lactobacillus sakei											45.0345
Bacillus velezensis											41.2247
Bacillus cereus											31.6226
Neisseria meningitidis														21.0155
Planococcus sp. MB-3u-03											19.3623
Listeria rocourtiae											16.3196
TOTAL	70347	20041	1739	596	123691	19935	63354	72425	112542	475500	583500	458839	83713	464874	1134	210971	487	96528	411194	1440

## Sheet: G10
G10. Species identified by the GMS-16S pipeline in sample G10 for each species and laboratory (a-y)
Relative abundance
Species	a	b	c	d	e	f	g	h	j	k	l	m	n	p	q	r	s	t	u	y
Neisseria meningitidis	9686.92	9021.41	0	9894.74	998.729	9105.17	9993.82	10000	9933.61	9962.76	9536.19	9902.62	9622.63	9662.75	9881.25	9990.1	9046.51	9991.42	9994.88	9940.51
Unclassified	61.0304	978.593	0	0	8849.44	0	6.17983	0	13.5747	0.423173	81.9812	0.348608	0.386451	58.3612	0	1.67067	46.5116	0.136086	0.34951	59.4895
Enterococcus faecium	0	0	10000	0	0	0	0	0	0	0	0	0	0	0	0	0	0	0	0	0
Achromobacter spanius	0	0	0	0	0	0	0	0	0	0	0	0	0	0	0	0	512.083	0	0	0
Serratia marcescens	248.417	0	0	0	0	0	0	0	0	0	0	0	0	0	0	0	0	1.76991	0	0
Alishewanella alkalitolerans	0	0	0	0	0	0	0	0	0	0	0	0	186.797	0	0	0	0	0	0	0
Laceyella sacchari	0	0	0	0	32.7108	8.47333	0	0	0	0	5.87237	3.2271	3.68166	5.53418	118.748	0	0	0	4.77221	0
Achromobacter xylosoxidans	0	0	0	0	0	0	0	0	0	0	0	0	0	0	0	0	170.704	0	0	0
Bacillus licheniformis	0	0	0	0	0	163.529	0	0	0	0	0	0	0	0	0	0	0	0	0	0
Cutibacterium acnes	0	0	0	0	46.4005	0	0	0	0	0	112.649	0	0	0	0	0	0	0	0	0
Lactococcus lactis	0	0	0	0	0	0	0	0	0	0	0	0	0	143.672	0	0	0	0	0	0
Bradyrhizobium mercantei	0	0	0	0	0	134.327	0	0	0	0	0	0	0	0	0	0	0	0	0	0
Bradyrhizobium viridifuturi	0	0	0	0	0	134.327	0	0	0	0	0	0	0	0	0	0	0	0	0	0
Pseudomonas sp. MYb193	0	0	0	0	0	129.174	0	0	0	0	0	0	0	0	0	0	0	0	0	0
Agrobacterium fabrum	0	0	0	0	0	0	0	0	0	0	128.467	0	0	0	0	0	0	0	0	0
Streptococcus mitis	0	0	0	0	0	0	0	0	0	0	0	0	121.771	0	0	0	0	0	0	0
Mycoplasma wenyonii	0	0	0	0	0	0	0	0	0	0	0	0	0	112.415	0	0	0	0	0	0
Corynebacterium ureicelerivorans	0	0	0	105.263	0	0	0	0	0	0	0	0	0	0	0	0	0	0	0	0
Moraxella osloensis	0	0	0	0	0	0	0	0	0	0	101.961	0	0	0	0	0	0	0	0	0
Pseudomonas aeruginosa	0	0	0	0	0	0	0	0	0	0	0	93.8018	0	0	0	0	0	0	0	0
Rhizobium soli	0	0	0	0	0	0	0	0	0	0	0	0	0	0	0	0	93.0233	0	0	0
Caulobacter henricii	0	0	0	0	0	0	0	0	0	0	0	0	0	0	0	0	66.7989	0	0	0
Enterococcus sp. FDAARGOS_553	0	0	0	0	0	57.3725	0	0	0	0	0	0	0	0	0	0	0	0	0	0
Enterococcus sp. M190262	0	0	0	0	0	57.3725	0	0	0	0	0	0	0	0	0	0	0	0	0	0
Brevibacterium luteolum	0	0	0	0	0	52.9064	0	0	0	0	0	0	0	0	0	0	0	0	0	0
Paracoccus chinensis	0	0	0	0	0	46.8284	0	0	0	0	0	0	0	0	0	0	0	0	0	0
Corynebacterium xerosis	0	0	0	0	0	46.0355	0	0	0	0	0	0	0	0	0	0	0	0	0	0
Legionella longbeachae	0	0	0	0	0	0	0	0	39.9011	0	0	0	0	0	0	0	0	0	0	0
Paracoccus lutimaris	0	0	0	0	0	38.3715	0	0	0	0	0	0	0	0	0	0	0	0	0	0
Achromobacter sp. B7	0	0	0	0	0	0	0	0	0	0	0	0	0	0	0	0	38.1438	0	0	0
Methylobacterium sp. DM1	0	0	0	0	29.6963	0	0	0	0	0	0	0	0	0	0	0	0	0	0	0
Leptolyngbya boryana	0	0	0	0	27.1562	0	0	0	0	0	0	0	0	0	0	0	0	0	0	0
Streptococcus gwangjuense	0	0	0	0	0	0	0	0	0	0	0	0	26.3117	0	0	0	0	0	0	0
Caulobacter segnis	0	0	0	0	0	0	0	0	0	0	0	0	0	0	0	0	26.2244	0	0	0
Uruburuella suis	0	0	0	0	0	26.1097	0	0	0	0	0	0	0	0	0	0	0	0	0	0
Bacillus thuringiensis	0	0	0	0	0	0	0	0	0	0	19.0644	0	0	0	0	0	0	0	0	0
Neisseria gonorrhoeae	0	0	0	0	0	0	0	0	0	0	8.17831	0	0	6.4901	0	0	0	0	0	0
Alishewanella longhuensis	0	0	0	0	0	0	0	0	0	0	0	0	12.5151	0	0	0	0	0	0	0
Azospira sp. I09	0	0	0	0	0	0	0	0	0	0	0	0	10.3426	0.813491	0	0	0	0	0	0
Dechlorosoma suillum	0	0	0	0	0	0	0	0	0	0	0	0	10.3426	0.813491	0	0	0	0	0	0
Sphingobacterium nematocida	0	0	0	0	0	0	0	0	0	10.1564	0	0	0	0	0	0	0	0	0	0
Streptococcus agalactiae	0	0	0	0	5.2306	0	0	0	0	2.25699	0	0	0	0	0	0	0	2.17835	0	0
Escherichia coli	0	0	0	0	0	0	0	0	0	9.02794	0	0	0	0	0	0	0	0	0	0
Chamaesiphon minutus	0	0	0	0	7.60193	0	0	0	0	0	0	0	0	0	0	0	0	0	0	0
Legionella pneumophila	0	0	0	0	0	0	0	0	7.36551	0	0	0	0	0	0	0	0	0	0	0
Citrobacter freundii	0	0	0	0	0	0	0	0	0	0	0	0	0	0	0	6.68343	0	0	0	0
Micrococcus luteus	3.63602	0	0	0	0	0	0	0	0	0	0	0	1.93319	0	0	0	0	0	0	0
Acidovorax soli	0	0	0	0	0	0	0	0	5.54447	0	0	0	0	0	0	0	0	0	0	0
Klebsiella pneumoniae	0	0	0	0	0	0	0	0	0	0	0	0	0	0	0	0	0	4.49285	0	0
Streptomyces sampsonii	0	0	0	0	0	0	0	0	0	3.80866	0	0	0	0	0	0	0	0	0	0
Staphylococcus aureus	0	0	0	0	0	0	0	0	0	2.53911	1.0736	0	0	0	0	0	0	0	0	0
Prevotellamassilia timonensis	0	0	0	0	0	0	0	0	0	0	0	0	3.28642	0	0	0	0	0	0	0
Bacillus cereus	0	0	0	0	0	0	0	0	0	0	3.05926	0	0	0	0	0	0	0	0	0
Massilia niabensis	0	0	0	0	3.03712	0	0	0	0	0	0	0	0	0	0	0	0	0	0	0
Neisseria polysaccharea	0	0	0	0	0	0	0	0	0	0	1.50893	0	0	1.21922	0	0	0	0	0	0
Streptococcus dysgalactiae	0	0	0	0	0	0	0	0	0	2.53911	0	0	0	0	0	0	0	0	0	0
Streptococcus intermedius	0	0	0	0	0	0	0	0	0	2.53911	0	0	0	0	0	0	0	0	0	0
Mycoplasma haemocanis	0	0	0	0	0	0	0	0	0	0	0	0	0	2.48832	0	0	0	0	0	0
Listeria monocytogenes	0	0	0	0	0	0	0	0	0	2.11592	0	0	0	0	0	0	0	0	0	0
Staphylococcus epidermidis	0	0	0	0	0	0	0	0	0	1.8338	0	0	0	0	0	0	0	0	0	0
Singulisphaera acidiphila	0	0	0	0	0	0	0	0	0	0	0	0	0	1.62475	0	0	0	0	0	0
Citrobacter sp. ABFQG	0	0	0	0	0	0	0	0	0	0	0	0	0	0	0	1.54279	0	0	0	0
Neisseria lactamica	0	0	0	0	0	0	0	0	0	0	0	0	0	0.76747	0	0	0	0	0	0
Neisseria chenwenguii	0	0	0	0	0	0	0	0	0	0	0	0	0	0.552472	0	0	0	0	0	0
Azotobacter chroococcum	0	0	0	0	0	0	0	0	0	0	0	0	0	0.535947	0	0	0	0	0	0
Aquitalea sp. USM4	0	0	0	0	0	0	0	0	0	0	0	0	0	0.535947	0	0	0	0	0	0
Neisseria iguanae	0	0	0	0	0	0	0	0	0	0	0	0	0	0.447573	0	0	0	0	0	0
Neisseria flavescens	0	0	0	0	0	0	0	0	0	0	0	0	0	0.444732	0	0	0	0	0	0
Singulisphaera rosea	0	0	0	0	0	0	0	0	0	0	0	0	0	0.289342	0	0	0	0	0	0
Fluviicola hefeinensis	0	0	0	0	0	0	0	0	0	0	0	0	0	0.248832	0	0	0	0	0	0
Number of reads
Species	a	b	c	d	e	f	g	h	j	k	l	m	n	p	q	r	s	t	u	y
Neisseria meningitidis	50632.5	5900		188	5943.44	13252.6	29109	12708	71713.7	70629	89335	56812.3	49800	505148	430.823	77736	389	73420	114387	5180
Unclassified	319	640	0	0	52663	0	18	0	98	3	768	2	2	3051	0	13	2	1	4	31
Enterococcus faecium			1
Achromobacter spanius																	22.0196
Serratia marcescens	1298.45																	13.0058
Alishewanella alkalitolerans													966.728
Laceyella sacchari					194.662	12.3329					55.0124	18.5142	19.0537	289.315	5.17741				54.616
Achromobacter xylosoxidans																	7.34026
Bacillus licheniformis						238.016
Cutibacterium acnes					276.129						1055.29
Lactococcus lactis														7510.87
Bradyrhizobium mercantei						195.513
Bradyrhizobium viridifuturi						195.513
Pseudomonas sp. MYb193						188.013
Agrobacterium fabrum											1203.48
Streptococcus mitis													630.199
Mycoplasma wenyonii														5876.81
Corynebacterium ureicelerivorans				2
Moraxella osloensis											955.172
Pseudomonas aeruginosa												538.15
Rhizobium soli																	4
Caulobacter henricii																	2.87235
Enterococcus sp. FDAARGOS_553						83.5057
Enterococcus sp. M190262						83.5057
Brevibacterium luteolum						77.0053
Paracoccus chinensis						68.1587
Corynebacterium xerosis						67.0046
Legionella longbeachae									288.058
Paracoccus lutimaris						55.8498
Achromobacter sp. B7																	1.64018
Methylobacterium sp. DM1					176.723
Leptolyngbya boryana					161.607
Streptococcus gwangjuense													136.171
Caulobacter segnis																	1.12765
Uruburuella suis						38.0026
Bacillus thuringiensis											178.595
Neisseria gonorrhoeae											76.6144			339.289
Alishewanella longhuensis													64.7696
Azospira sp. I09													53.5259	42.5276
Dechlorosoma suillum													53.5259	42.5276
Sphingobacterium nematocida										72.002
Streptococcus agalactiae					31.1273					16.0005								16.0072
Escherichia coli										64.0018
Chamaesiphon minutus					45.2391
Legionella pneumophila									53.1738
Citrobacter freundii																52.0058
Micrococcus luteus	19.0051												10.0048
Acidovorax soli									40.0272
Klebsiella pneumoniae																		33.0148
Streptomyces sampsonii										27.0008
Staphylococcus aureus										18.0005	10.0574
Prevotellamassilia timonensis													17.0082
Bacillus cereus											28.6591
Massilia niabensis					18.0739
Neisseria polysaccharea											14.1356			63.7384
Streptococcus dysgalactiae										18.0005
Streptococcus intermedius										18.0005
Mycoplasma haemocanis														130.084
Listeria monocytogenes										15.0004
Staphylococcus epidermidis										13.0004
Singulisphaera acidiphila														84.9387
Citrobacter sp. ABFQG																12.0049
Neisseria lactamica														40.1217
Neisseria chenwenguii														28.8821
Azotobacter chroococcum														28.0182
Aquitalea sp. USM4														28.0182
Neisseria iguanae														23.3982
Neisseria flavescens														23.2497
Singulisphaera rosea														15.1262
Fluviicola hefeinensis														13.0084
TOTAL	52269	6540	1	190	59510	14555	29127	12708	72193	70893	93680	57371	51753	522779	436	77813	430	73483	114446	5211

[truncated: 13 more sheets: G11, G12, G13, NTC1, NTC2, Q1, Q2, Q3, Q4, Q5, Q6, Q7, Q8]
