# Supplementary material for: Nationwide multicentre study of Nanopore long-read sequencing for 16S rRNA-species identification
Source: Eur J Clin Microbiol Infect Dis. 2025 May 10;44(8):1907–16. doi: 10.1007/s10096-025-05158-w (PMC12321653; doi:10.1007/s10096-025-05158-w)
Supplement: Supplementary file 4 — Supplementary file4 (XLSX 220 KB) [file 10096_2025_5158_MOESM4_ESM.xlsx]

## Sheet: G1
G1. Species identified by the 1928-16S pipeline in sample G1 for each species and laboratory (a-y)
Relative abundance (%)
Species	a	b	c	d	e	f	g	h	j	k	l	m	n	p	q	r	s	t	u	y
Streptococcus agalactiae	92.7	99.7	99.1	99.6	93.1	83.00	97.3	99.3	97.2	99.8	99.9	99.9	96.4	96.8	95.6	99.5	100.0	99.9	98.6	7.0
Escherichia coli. Shigella boydii																				30.2
Enterococcus faecium			0.0																	23.3
Achromobacter arsenitoxydans						4.7
Staphylococcus lentus. Staphylococcus sciuri						3.8
Staphylococcus sciuri						3.8
Staphylococcus aureus	3.7											0.0	0.0							9.3
Microvirga aerilata					3.2
Staphylococcus epidermidis							0.0					0.0	0.0						0.0	14.0
Haemophilus haemolyticus							2.1
Ochrobactrum anthropi						2.0
Bradyrhizobium embrapense						1.7
Massilia suwonensis					1.5
Massilia niabensis					1.4
Mycoplasma wenyonii														1.3
Escherichia coli							0.4	0.7	1.5	0.2	0.0	0.0	2.0	0.6	4.2				0.4
Acinetobacter guillouiae	1.0
Unclassified	0.0	0.0	0.0	0.4	0.0		0.0	0.0	0.0	0.0	0.0	0.0	0.0	0.0	0.2	0.0		0.0	0.0	13.9
Acinetobacter lwoffii																			0.8
Acinetobacter baumannii	1.1						0.0		0.0				0.0							2.3
Sphingomonas changbaiensis													0.6
Cloacibacterium normanense									0.0				1.0
Curvibacter gracilis	0.5
Ramlibacter tataouinensis	0.5
Cutibacterium acnes	0.0		0.0		0.4		0.0		0.8		0.0		0.0	1.1		0.0			0.1
Streptomyces albidoflavus		0.2
Novosphingobium naphthae									0.2
Anoxybacillus flavithermus			0.2
Gordonia polyisoprenivorans			0.2
Candidatus Rhizobium massiliae						0.4					0.0
Microbacterium testaceum					0.2
Ralstonia pickettii	0.2
Yersinia frederiksenii																0.2
Uruburuella suis						0.2
Staphylococcus caprae									0.2							0.1
Staphylococcus capitis									0.2							0.1
Flavobacterium psychroterrae			0.1
Staphylococcus epidermidis. Staphylococcus epidermidis RP62A phage SP-beta. Staphylococcus haemolyticus			0.1
Flavobacterium hercynium			0.1
Staphylococcus epidermidis. Staphylococcus haemolyticus			0.1
Cutibacterium granulosum											0.1
Sphingomonas aerophila					0.1
Micrococcus aloeverae	0.1
Delftia acidovorans						0.1
Craurococcus roseus							0.0
Staphylococcus haemolyticus							0.0												0.0
Ralstonia insidiosa																		0.0
Nocardioides gilvus																		0.0
Enterobacter cloacae																		0.0
Burkholderia contaminans																		0.0
Staphylococcus warneri										0.0				0.0
Staphylococcus pasteuri										0.0
Neisseria meningitidis													0.0	0.0
Listeria monocytogenes	0.0												0.0	0.0		0.0
Acinetobacter baumannii. Acinetobacter nosocomialis														0.0
Bacillus carboniphilus													0.0
Pseudomonas aeruginosa													0.0
Sulfuritalea hydrogenivorans									0.0
Corynebacterium coyleae																			0.0
Klebsiella pneumoniae			0.0
Thiobacter subterraneus											0.0
Devosia submarina					0.0
Streptococcus iniae					0.0
Sphingomonas mali					0.0
Sphingomonas hengshuiensis					0.0
Methylobacterium bullatum					0.0
Pseudomonas putida	0.0
Micrococcus luteus	0.0
Enhydrobacter aerosaccus	0.0
Paracoccus chinensis	0.0
Serratia marcescens						0.0
Corynebacterium freneyi						0.0
Number of reads
Species	a	b	c	d	e	f	g	h	j	k	l	m	n	p	q	r	s	t	u	y
Streptococcus agalactiae	59470	28651	39716	783	92863	7203	90410	19364	93329	99616	97006	99705	62087	95017	612	99560	618	60949	98509	3
Escherichia coli							333	130	1404	109	39	61	1265	573	27				426
Microvirga aerilata					3176
Staphylococcus aureus	2376											1	5							4
Cutibacterium acnes	29		5		322		49		714		41		12	1057		28			95
Haemophilus haemolyticus							1977
Massilia suwonensis					1457
Massilia niabensis					1363
Mycoplasma wenyonii														1331
Acinetobacter lwoffii																			869
Cloacibacterium normanense									52				650
Acinetobacter baumannii	684						2		1				1							1
Acinetobacter guillouiae	654
Achromobacter arsenitoxydans						412
Unclassified	6	12	1	3	282		1	1	1	13	15	14	1	5	1	2		27	4	6
Sphingomonas changbaiensis													391
Staphylococcus lentus. Staphylococcus sciuri						333
Staphylococcus sciuri						329
Curvibacter gracilis	307
Ramlibacter tataouinensis	298
Yersinia frederiksenii																293
Staphylococcus caprae									228							55
Staphylococcus capitis									205							61
Microbacterium testaceum					219
Ochrobactrum anthropi						176
Ralstonia pickettii	155
Bradyrhizobium embrapense						151
Staphylococcus warneri										47				71
Novosphingobium naphthae									107
Anoxybacillus flavithermus			100
Gordonia polyisoprenivorans			90
Streptomyces albidoflavus		70
Craurococcus roseus							69
Pseudomonas putida	62
Sphingomonas aerophila					55
Cutibacterium granulosum											51
Candidatus Rhizobium massiliae						38					11
Flavobacterium psychroterrae			45
Staphylococcus epidermidis. Staphylococcus epidermidis RP62A phage SP-beta. Staphylococcus haemolyticus			38
Micrococcus aloeverae	37
Staphylococcus pasteuri										35
Flavobacterium hercynium			33
Staphylococcus epidermidis. Staphylococcus haemolyticus			28
Micrococcus luteus	26
Listeria monocytogenes	2												17	2		1
Uruburuella suis						22
Devosia submarina					15
Enhydrobacter aerosaccus	14
Delftia acidovorans						14
Bacillus carboniphilus													13
Escherichia coli. Shigella boydii																				13
Staphylococcus epidermidis							2					1	1						2	6
Ralstonia insidiosa																		11
Sulfuritalea hydrogenivorans									11
Enterococcus faecium			1																	10
Serratia marcescens						5
Staphylococcus haemolyticus							3												1
Neisseria meningitidis													1	2
Streptococcus iniae					3
Nocardioides gilvus																		2
Enterobacter cloacae																		2
Klebsiella pneumoniae			2
Sphingomonas mali					2
Burkholderia contaminans																		1
Acinetobacter baumannii. Acinetobacter nosocomialis														1
Pseudomonas aeruginosa													1
Corynebacterium coyleae																			1
Thiobacter subterraneus											1
Sphingomonas hengshuiensis					1
Methylobacterium bullatum					1
Paracoccus chinensis	1
Corynebacterium freneyi						1
TOTAL	64121	28733	40059	786	99759	8684	92846	19495	96052	99820	97164	99782	64445	98059	640	100000	618	60992	99907	43

## Sheet: G2
G2. Species identified by the 1928-16S pipeline in sample G2 for each species and laboratory (a-y)
Relative abundance (%)
Species	a	b	c	d	e	f	g	h	j	k	l	m	n	p	q	r	s	t	u	y
Streptococcus dysgalactiae		100.0	99.7	100.0	88.5	94.6	99.0	98.9	98.6	99.3	99.3	99.9	95.5	97.9	100.0	99.6	96.2	99.9	100.0	98.7
Candidatus Solibacter usitatus	17.2
Serratia marcescens	35.5						0.0		0.0
Novosphingobium taihuense	21.3								0.0
Acinetobacter baumannii	24.9					0.1		0.0	0.0
Janthinobacterium lividum						3.0
Staphylococcus haemolyticus, Staphylococcus hominis					2.3
Burkholderia cenocepacia, Burkholderia cepacia, Burkholderia contaminans, Burkholderia lata, Burkholderia paludis													2.0
Nevskia soli														1.9
Burkholderia contaminans													1.5
Achromobacter arsenitoxydans																	1.3
Staphylococcus hominis					2.4				0.1
Achromobacter spanius																	1.2
Bacillus halosaccharovorans								1.1
Caldibacillus debilis	1.0
Sphingobium vulgare													0.8
Sediminibacterium goheungense									0.6
Staphylococcus auricularis																	0.5
Acinetobacter radioresistens							0.4
Halomonas aquamarina						0.4
Comamonas testosteroni						0.4
Candidatus Rhizobium massiliae						0.2					0.5
Unclassified	0.0				3.0		0.2	0.0	0.0		0.0	0.0		0.0			0.2	0.0	0.0
Streptomyces albidoflavus										0.3
Acidovorax temperans									0.3
Pseudomonas synxantha						0.3
[Eubacterium] eligens																	0.3
Cutibacterium acnes			0.0		2.0		0.0	0.0	0.2	0.4	0.0		0.0	0.0
Escherichia coli						0.5	0.0													0.3
Pseudomonas azotoformans, Pseudomonas fluorescens, Pseudomonas synxantha						0.2
Corynebacterium freneyi						0.2
Francisella tularensis																	0.2
Faecalibacterium prausnitzii																	0.2
Enterococcus faecium	0.1						0.0	0.0	0.0											0.7
Staphylococcus capitis							0.1
Craurococcus roseus							0.1
Mycoplasma wenyonii														0.1
Pseudomonas aeruginosa											0.0	0.0	0.0			0.4
Klebsiella pneumoniae			0.1
Uruburuella suis						0.1
Staphylococcus epidermidis			0.1						0.0	0.0			0.1			0.0				0.3
Chryseobacterium hominis							0.0
Paracoccus chinensis							0.0				0.0
Devosia ginsengisoli							0.0
Nocardioides gilvus																		0.0
Ralstonia insidiosa																		0.0
Enterobacter cloacae													0.0			0.0		0.0
Stenotrophomonas maltophilia										0.0
Staphylococcus aureus						0.0				0.0	0.0	0.0							0.0
Neisseria meningitidis														0.0		0.0
Listeria monocytogenes	0.0								0.0		0.0	0.0	0.0	0.0		0.0
Chryseomicrobium amylolyticum													0.0
Methylobacterium adhaesivum													0.0
Mycobacterium fortuitum													0.0
Aerococcus urinaeequi, Aerococcus viridans												0.0
Paracoccus marinus												0.0
Klebsiella oxytoca, Klebsiella pneumoniae									0.0
Staphylococcus haemolyticus	0.0										0.0								0.0
Escherichia coli, Shigella flexneri			0.0
Chryseobacterium indologenes											0.0
Streptococcus anginosus											0.0
Corynebacterium kroppenstedtii					0.0
Microvirga aerilata					0.0
Iamia majanohamensis					0.0
Massilia haematophila					0.0
Pseudomonas aeruginosa, Pseudomonas phage AK-2018a					0.0
Vicinamibacter silvestris	0.0
Number of reads
Species	a	b	c	d	e	f	g	h	j	k	l	m	n	p	q	r	s	t	u	y
Streptococcus dysgalactiae		4103	2262	299	14454	3397	33119	27719	82951	99066	96417	99915	10476	96101	386	94514	575	69066	99984	303
Serratia marcescens	2732						7		1
Acinetobacter baumannii	1912					3		4	9
Nevskia soli														1853
Novosphingobium taihuense	1644								79
Candidatus Solibacter usitatus	1321
Cutibacterium acnes			1		329		23	7	155	402	76		1	84
Unclassified	4				763		70	2	3		108	4		1			1	26	4
Sediminibacterium goheungense									536
Candidatus Rhizobium massiliae						5					457
Staphylococcus hominis					386				47
Pseudomonas aeruginosa											1	2	2			396
Staphylococcus haemolyticus, Staphylococcus hominis					377
Streptomyces albidoflavus										306
Bacillus halosaccharovorans								295
Acidovorax temperans									258
Burkholderia cenocepacia, Burkholderia cepacia, Burkholderia contaminans, Burkholderia lata, Burkholderia paludis													216
Burkholderia contaminans													162
Acinetobacter radioresistens							117
Mycoplasma wenyonii														115
Janthinobacterium lividum						111
Sphingobium vulgare													91
Caldibacillus debilis	75
Staphylococcus epidermidis			2						38	1			11			13				1
Aerococcus urinaeequi, Aerococcus viridans												49
Staphylococcus capitis							41
Paracoccus chinensis							15				26
Craurococcus roseus							32
Chryseobacterium hominis							26
Paracoccus marinus												23
Escherichia coli						18	2													1
Listeria monocytogenes	2								2		4	1	3	2		3
Halomonas aquamarina						17
Staphylococcus aureus						1				2	5	6							1
Microvirga aerilata					15
Comamonas testosteroni						15
Enterococcus faecium	6						2	1	2											2
Corynebacterium kroppenstedtii					10
Pseudomonas synxantha						10
Klebsiella oxytoca, Klebsiella pneumoniae									9
Iamia majanohamensis					8
Achromobacter arsenitoxydans																	8
Pseudomonas azotoformans, Pseudomonas fluorescens, Pseudomonas synxantha						7
Achromobacter spanius																	7
Neisseria meningitidis														3		3
Staphylococcus haemolyticus	1										4								1
Corynebacterium freneyi						5
Enterobacter cloacae													1			2		1
Stenotrophomonas maltophilia										3
Staphylococcus auricularis																	3
Klebsiella pneumoniae			2
Chryseobacterium indologenes											2
Vicinamibacter silvestris	2
Uruburuella suis						2
[Eubacterium] eligens																	2
Devosia ginsengisoli							1
Nocardioides gilvus																		1
Ralstonia insidiosa																		1
Chryseomicrobium amylolyticum													1
Methylobacterium adhaesivum													1
Mycobacterium fortuitum													1
Escherichia coli, Shigella flexneri			1
Streptococcus anginosus											1
Massilia haematophila					1
Pseudomonas aeruginosa, Pseudomonas phage AK-2018a					1
Francisella tularensis																	1
Faecalibacterium prausnitzii																	1
TOTAL	7699	4103	2268	299	16344	3591	33455	28028	84090	99780	97101	100000	10966	98159	386	94931	598	69095	99990	307

## Sheet: G3
G3. Species identified by the 1928-16S pipeline in sample G3 for each species and laboratory (a-y)
Relative abundance (%)
Species	a	b	c	d	e	f	g	h	j	k	l	m	n	p	q	r	s	t	u	y
Moraxella nonliquefaciens															100.0
Veillonella rogosae												96.9
Micrococcus cohnii																92.3
Pelomonas saccharophila						88.9
Parapusillimonas granuli			85.0
Escherichia coli														96.7						53.9
Achromobacter arsenitoxydans																	51.0
Serratia grimesii										43.1
Novosphingobium aromaticivorans									39.5
Streptococcus infantis		36.5
Streptococcus mitis, Streptococcus pneumoniae, Streptococcus pseudopneumoniae		34.2
Candidatus Rhizobium massiliae											33.8
Enhydrobacter aerosaccus	1.9						93.0									0.2
Aerosphaera taetra	29.5
Ralstonia pickettii										51.8	3.6
Streptococcus pneumoniae																		27.3
Paracoccus contaminans	25.9
Bacillus atrophaeus, Bacillus subtilis																	25.5
Selenomonas noxia									24.6
Alcaligenes faecalis									21.5
Pseudomonas putida													19.6
Corynebacterium accolens													16.3
Vulcaniibacterium thermophilum	14.4
Staphylococcus epidermidis		13.0			8.3	0.1		37.5	0.1	0.3			54.7			1.1		13.6
Curvibacter gracilis									11.7
Pantoea ananatis	11.1
Geminicoccus roseus					10.8
Enterobacter cloacae											0.0		0.2					27.2
Mycobacterium fortuitum		0.6			0.0			12.5		1.1	0.0	0.1	8.7	0.2			2.0		57.7	15.4
Cutibacterium acnes		1.1			31.7				0.7		29.5		0.1	0.0		0.2				7.7
Lactococcus lactis											17.6			0.0
Staphylococcus epidermidis, Staphylococcus epidermidis RP62A phage SP-beta, Staphylococcus haemolyticus					8.4
Truepera radiovictrix					6.7
Streptococcus mitis											6.6
Luteococcus peritonei	6.6
Massilia suwonensis					6.5
Streptococcus agalactiae	0.4				2.2				0.0			0.3		0.0		3.8		13.6	19.2
Enterococcus faecium	0.0		7.5			0.4		12.5	0.1											7.7
Unclassified	1.1				19.2		0.0		0.2					0.0		0.8	7.9	4.5		7.7
Rothia dentocariosa		4.0
Paracoccus siganidrum						4.0
Streptococcus anginosus								12.5		1.0	6.0		0.2	0.1					3.8
Gemella morbillorum		3.9
Fusicatenibacter saccharivorans																	3.9
Blautia obeum																	3.9
Luteococcus sanguinis	6.3						0.7
Staphylococcus haemolyticus										0.7									5.8
Klebsiella pneumoniae						0.3	0.0	12.5	0.0
Paracoccus chinensis						3.0
Acinetobacter baumannii	0.0		5.0			0.2	0.1	12.5	0.1
Chryseobacterium haifense							2.7
Shigella dysenteriae			2.5
Haemophilus haemolyticus		4.7					0.2
Streptococcus salivarius					2.3
Staphylococcus aureus	0.0					0.1	0.0				0.2	0.9							5.8	7.7
Mycoplasma wenyonii														2.1
Corynebacterium freneyi						2.1
Streptomyces albidoflavus										2.1
Blautia wexlerae																	2.0
Variibacter gotjawalensis																	2.0
Faecalibacterium prausnitzii																	2.0
Microvirga aerilata					1.8
Neisseria meningitidis	0.0								0.0	0.1		0.1	0.0	0.0		0.6		13.6
Anoxybacillus flavithermus											1.5
Acinetobacter guillouiae												1.4
Listeria monocytogenes	0.0				0.0						0.3	0.3	0.1	0.1		1.0			7.7
Deinococcus taklimakanensis							1.1
Deinococcus budaensis									1.1
Micrococcus luteus							1.0
Streptococcus oralis							1.0
Anoxybacillus kaynarcensis											0.9
Roseomonas mucosa	0.9
Sphingobium rhizovicinum	0.9
Granulicatella elegans		0.5
Neisseria mucosa		0.4
Capnocytophaga sputigena		0.4
Azotobacter chroococcum									0.4
Vibrio diabolicus						0.4
Neisseria pharyngis		0.3
Brevibacterium ravenspurgense														0.2
Nesterenkonia aethiopica	0.2
Garicola koreensis	0.2
Methylorubrum rhodesianum	0.2
Tessaracoccus arenae						0.2
Serratia marcescens						0.3	0.0		0.1
Actinomyces bouchesdurhonensis		0.1
Actinomyces oris		0.1
Paraburkholderia insulsa														0.1
Paraburkholderia fungorum														0.1
Pseudomonas aeruginosa											0.1
Streptococcus intermedius									0.0				0.1
Methylorubrum extorquens													0.0
Staphylococcus aureus, Staphylococcus epidermidis									0.0
Rickettsiella grylli											0.0
Sphingomonas parvus											0.0
Pseudomonas aeruginosa, Pseudomonas phage AK-2018a											0.0
Number of reads
Species	a	b	c	d	e	f	g	h	j	k	l	m	n	p	q	r	s	t	u	y
Enhydrobacter aerosaccus	82						13648									1
Escherichia coli														13600						7
Novosphingobium aromaticivorans									4735
Selenomonas noxia									2955
Cutibacterium acnes		14			1541				75		1039		2	1		1				1
Alcaligenes faecalis									2574
Staphylococcus epidermidis		158			405	1		3	8	5			1352			6		3
Curvibacter gracilis									1403
Veillonella rogosae												1311
Aerosphaera taetra	1286
Candidatus Rhizobium massiliae											1192
Paracoccus contaminans	1130
Ralstonia pickettii										1000	125
Unclassified	52				1024		1		18					7		4	4	1		1
Pelomonas saccharophila						837
Serratia grimesii										832
Vulcaniibacterium thermophilum	625
Lactococcus lactis											619			2
Geminicoccus roseus					523
Micrococcus cohnii																486
Pseudomonas putida													483
Pantoea ananatis	483
Streptococcus infantis		445
Streptococcus mitis, Streptococcus pneumoniae, Streptococcus pseudopneumoniae		417
Staphylococcus epidermidis, Staphylococcus epidermidis RP62A phage SP-beta, Staphylococcus haemolyticus					410
Corynebacterium accolens													402
Chryseobacterium haifense							392
Luteococcus sanguinis	276						113
Truepera radiovictrix					328
Massilia suwonensis					318
Mycobacterium fortuitum		7			1			1		20	1	2	215	29			1		30	2
Mycoplasma wenyonii														309
Luteococcus peritonei	289
Streptococcus anginosus								1		19	211		4	17					2
Streptococcus mitis											231
Streptococcus agalactiae	18				109				1			5		6		20		3	10
Deinococcus taklimakanensis							155
Micrococcus luteus							150
Streptococcus oralis							148
Deinococcus budaensis									132
Streptococcus salivarius					114
Haemophilus haemolyticus		57					40
Microvirga aerilata					85
Anoxybacillus flavithermus											53
Rothia dentocariosa		49
Gemella morbillorum		48
Azotobacter chroococcum									45
Listeria monocytogenes	1				2						11	4	2	14		5			4
Streptomyces albidoflavus										40
Sphingobium rhizovicinum	39
Roseomonas mucosa	38
Paracoccus siganidrum						38
Brevibacterium ravenspurgense														34
Parapusillimonas granuli			34
Anoxybacillus kaynarcensis											31
Staphylococcus aureus	3					1	4				6	12							3	1
Acinetobacter baumannii	1		2			2	14	1	9
Paracoccus chinensis						28
Achromobacter arsenitoxydans																	26
Neisseria meningitidis	2								2	1		1	1	12		3		3
Enterococcus faecium	1		3			4		1	10											1
Corynebacterium freneyi						19
Acinetobacter guillouiae												18
Serratia marcescens						3	1		12
Staphylococcus haemolyticus										13									3
Klebsiella pneumoniae						3	5	1	4
Paraburkholderia insulsa														13
Bacillus atrophaeus, Bacillus subtilis																	13
Enterobacter cloacae											1		5					6
Paraburkholderia fungorum														12
Methylorubrum rhodesianum	11
Nesterenkonia aethiopica	8
Garicola koreensis	8
Granulicatella elegans		7
Streptococcus pneumoniae																		6
Neisseria mucosa		5
Capnocytophaga sputigena		5
Neisseria pharyngis		4
Streptococcus intermedius									2				2
Vibrio diabolicus						4
Moraxella nonliquefaciens															3
Staphylococcus aureus, Staphylococcus epidermidis									2
Pseudomonas aeruginosa											2
Sphingomonas parvus											2
Tessaracoccus arenae						2
Fusicatenibacter saccharivorans																	2
Blautia obeum																	2
Actinomyces bouchesdurhonensis		1
Actinomyces oris		1
Methylorubrum extorquens													1
Shigella dysenteriae			1
Rickettsiella grylli											1
Pseudomonas aeruginosa, Pseudomonas phage AK-2018a											1
Blautia wexlerae																	1
Variibacter gotjawalensis																	1
Faecalibacterium prausnitzii																	1
TOTAL	4353	1218	40	0	4860	942	14671	8	11987	1930	3526	1353	2469	14056	3	526	51	22	52	13

## Sheet: G4
G4. Species identified by the 1928-16S pipeline in sample G4 for each species and laboratory (a-y)
Relative abundance (%)
Species	a	b	c	d	e	f	g	h	j	k	l	m	n	p	q	r	s	t	u	y
Streptococcus anginosus, Streptococcus intermedius			98.5									50.0
Streptococcus anginosus	57.1	92.3		99.3	44.5	79.6	63.5	49.6	96.2	48.1	98.5	50.0	51.8	49.8	96.7	99.5	93.7	99.9	100.0	3.9
Streptococcus intermedius								50.2		51.7			47.4	45.2
Enhydrobacter aerosaccus							25.5				0.0
Klebsiella pneumoniae	22.0								0.0											9.4
Enterococcus faecium																				9.3
Unclassified	4.7	5.0			34.5	0.0	0.0		0.2	0.2	0.0	0.0	0.0	0.2		0.0		0.0	0.0	72.7
Acinetobacter parvus							7.8
Bradyrhizobium elkanii						7.1
Streptococcus agalactiae					6.7
Lactococcus lactis														3.7
Escherichia coli						3.6
Cutibacterium acnes	14.5				0.8				0.5		0.3				1.3
Vibrio metschnikovii						3.0
Faecalibacterium prausnitzii																	2.1
[Eubacterium] eligens																	2.1
Novosphingobium aromaticivorans									1.9
Reyranella soli			1.5
Achromobacter arsenitoxydans				0.6		1.6											2.1
Methylorubrum rhodesianum						1.3
Staphylococcus aureus									0.0			0.0	0.2							4.7
Sphingomonas aquatilis	1.2
Methylorubrum thiocyanatum						1.2
Halomonas boliviensis						1.2
Dermacoccus nishinomiyaensis		1.1
Altererythrobacter epoxidivorans															1.1
Chryseobacterium hominis							1.0
Mycoplasma wenyonii														0.9
Candidatus Rhizobium massiliae											0.9
Micrococcus yunnanensis							0.8
Selenomonas noxia															0.8
Achromobacter spanius						0.7
Reyranella aquatilis									0.6
Massilia timonae						0.5
Acinetobacter baumannii						0.0		0.1	0.0											1.6
Deinococcus radiodurans							0.4
Methylorubrum podarium													0.4
Dechloromonas agitata									0.4
Massilia suwonensis					0.4
Massilia haematophila					0.4
Acinetobacter guillouiae	0.3															0.4
Luteococcus peritonei							0.2
Moraxella pluranimalium							0.2
Exiguobacterium panipatensis							0.2
Snodgrassella alvi									0.2
Pseudomonas aeruginosa											0.2
Microvirga aerilata					0.2
Neisseria flavescens							0.1
Candidatus Saccharimonas aalborgensis							0.1
Acinetobacter calcoaceticus, Acinetobacter junii, Acinetobacter pittii					0.1
Corynebacterium freneyi						0.1
Staphylococcus epidermidis			0.0								0.0		0.2	0.0				0.0
Roseomonas cervicalis							0.0
Craurococcus roseus							0.0
Lactobacillus iners							0.0
Stenotrophomonas maltophilia							0.0
Paracoccus chinensis							0.0
Serratia marcescens							0.0											0.0
Sphingobacterium multivorum							0.0
Shigella flexneri																		0.0
Neisseria meningitidis	0.0								0.0				0.0	0.0				0.0
Escherichia coli, Escherichia fergusonii, Shigella dysenteriae																		0.0
Listeria monocytogenes	0.0								0.0	0.0	0.0			0.0				0.0
Streptomyces albidoflavus										0.0
Azotobacter chroococcum														0.0
Sphingomonas koreensis													0.0
Sphingomonas hankookensis													0.0
Pedobacter xixiisoli												0.0
Staphylococcus haemolyticus											0.0	0.0
Deinococcus budaensis									0.0
Escherichia coli, Shigella boydii			0.0
Lactobacillus delbrueckii											0.0
Hymenobacter glacieicola											0.0
Pseudomonas brenneri																0.0
Paenibacillus urinalis																0.0
Micrococcus cohnii																0.0
Staphylococcus aureus, Staphylococcus simiae																0.0
Enterococcus cecorum								0.0
Number of reads
Species	a	b	c	d	e	f	g	h	j	k	l	m	n	p	q	r	s	t	u	y
Streptococcus anginosus	11387	3975		444	30181	4284	63485	11021	67165	48070	95792	49829	51661	48901	444	99312	44	70859	99818	5
Streptococcus intermedius								11162		51745			47262	44305
Streptococcus anginosus, Streptococcus intermedius			7445									49803
Unclassified	984	283			31858	2	39		116	121	17	18	5	278		6		26	5	92
Enhydrobacter aerosaccus							25473				41
Acinetobacter parvus							7837
Streptococcus agalactiae					4546
Klebsiella pneumoniae	4393								11											12
Cutibacterium acnes	2881				502				377		298				6
Lactococcus lactis														3652
Novosphingobium aromaticivorans									1333
Chryseobacterium hominis							951
Candidatus Rhizobium massiliae											920
Mycoplasma wenyonii														911
Micrococcus yunnanensis							837
Acinetobacter guillouiae	56															424
Methylorubrum podarium													458
Reyranella aquatilis									428
Deinococcus radiodurans							410
Bradyrhizobium elkanii						380
Massilia suwonensis					282
Luteococcus peritonei							247
Massilia haematophila					242
Staphylococcus epidermidis			1								1		211	20				7
Sphingomonas aquatilis	239
Dechloromonas agitata									233
Staphylococcus aureus									2			2	204							6
Moraxella pluranimalium							202
Escherichia coli						195
Microvirga aerilata					166
Vibrio metschnikovii						161
Pseudomonas aeruginosa											156
Exiguobacterium panipatensis							147
Reyranella soli			110
Candidatus Saccharimonas aalborgensis							96
Neisseria flavescens							94
Achromobacter arsenitoxydans				3		86											1
Snodgrassella alvi									90
Acinetobacter calcoaceticus, Acinetobacter junii, Acinetobacter pittii					71
Methylorubrum rhodesianum						71
Methylorubrum thiocyanatum						66
Halomonas boliviensis						62
Streptomyces albidoflavus										60
Pedobacter xixiisoli												50
Stenotrophomonas maltophilia							49
Dermacoccus nishinomiyaensis		48
Lactobacillus iners							45
Roseomonas cervicalis							40
Achromobacter spanius						39
Deinococcus budaensis									38
Craurococcus roseus							34
Lactobacillus delbrueckii											30
Acinetobacter baumannii						1		21	4											2
Massilia timonae						25
Azotobacter chroococcum														22
Pseudomonas brenneri																22
Micrococcus cohnii																22
Paenibacillus urinalis																21
Neisseria meningitidis	1								1				2	12				4
Shigella flexneri																		18
Listeria monocytogenes	2								3	4	1			2				2
Enterococcus faecium																				12
Enterococcus cecorum								9
Serratia marcescens							5											1
Corynebacterium freneyi						6
Paracoccus chinensis							5
Sphingomonas koreensis													5
Altererythrobacter epoxidivorans															5
Hymenobacter glacieicola											5
Sphingobacterium multivorum							4
Sphingomonas hankookensis													4
Selenomonas noxia															4
Escherichia coli, Escherichia fergusonii, Shigella dysenteriae																		2
Staphylococcus haemolyticus											1	1
Escherichia coli, Shigella boydii			1
Staphylococcus aureus, Staphylococcus simiae																1
Faecalibacterium prausnitzii																	1
[Eubacterium] eligens																	1
TOTAL	19943	4306	7557	447	67848	5378	100000	22213	69801	100000	97262	99703	99812	98103	459	99808	47	70919	99823	129

## Sheet: G5
G5. Species identified by the 1928-16S pipeline in sample G5 for each species and laboratory (a-y)
Relative abundance (%)
Species	a	b	c	d	e	f	g	h	j	k	l	m	n	p	q	r	s	t	u	y
Enterobacter cloacae	88.9	99.9		98.9	93.2	93.4	88.4	99.6	96.9	87.9	92.7	99.8	87.6	90.4	95.4	99.7	77.8	99.6	99.6
Massilia alkalitolerans			88.9
Klebsiella pneumoniae																				44.2
Enterococcus faecium						0.0			0.0											27.9
Gemella morbillorum							8.7
Achromobacter spanius															1.2		14.8
Azospira oryzae													5.9
Brevundimonas vesicularis			5.9
Brevundimonas intermedia			4.8
Finegoldia magna											3.6
Moraxella nonliquefaciens															3.5
Cutibacterium acnes	1.0				1.2				0.0	11.0	0.7			1.2			7.4
Staphylococcus aureus			0.2				0.8	0.0	0.0	0.1	0.1					0.0			0.0	21.0
Janthinobacterium lividum						2.2
Lactococcus lactis													2.2	1.4
Methylorubrum populi													1.6
Alcaligenes faecalis													1.4
Bacillus idriensis											1.4
Ramlibacter tataouinensis									1.3
Vulcaniibacterium thermophilum														1.3
Staphylococcus epidermidis	9.7					0.0	0.4		0.0			0.0	0.0			0.1		0.0
Sphingomonas changbaiensis													1.2
Curvibacter gracilis									1.2
Pelomonas saccharophila						1.2
Treponema lecithinolyticum				1.1
Candidatus Rhizobium massiliae											1.1
Streptococcus agalactiae	0.0				0.1						0.1	0.0		4.7					0.0
Uruburuella suis						0.8
Acinetobacter baumannii	0.0					0.0	0.6	0.0	0.0					0.0				0.0		4.7
Mycoplasma wenyonii														0.6
Streptococcus mitis, Streptococcus pseudopneumoniae									0.6
Massilia niabensis					0.6
Unclassified	0.0	0.0			4.6	0.0			0.0		0.0		0.0	0.0		0.0		0.0	0.0	2.3
Corynebacterium kroppenstedtii										0.6									0.4
Craurococcus roseus							0.4
Candidatus Mycoplasma haemobos														0.4
Alishewanella aestuarii	0.4
Caulobacter henricii						0.4
Paracoccus marinus						0.4
Sphingomonas melonis								0.3
Paraburkholderia terricola						0.3
Streptomyces albidoflavus										0.2
Klebsiella oxytoca, Klebsiella pneumoniae			0.2
Neisseria meningitidis						0.8					0.0		0.0	0.0		0.0		0.0
Pseudomonas aeruginosa							0.6				0.0		0.0			0.0		0.0
Bradyrhizobium lablabi					0.1
Modestobacter versicolor								0.1
Paraburkholderia pallidirosea						0.1
Listeria monocytogenes										0.0	0.2	0.0	0.0	0.0		0.0		0.3	0.0
Streptococcus anginosus										0.0	0.0	0.0	0.0			0.0		0.0	0.0
Streptococcus pneumoniae										0.0								0.0
Streptococcus intermedius													0.0
Cloacibacterium normanense									0.0
Staphylococcus capitis, Staphylococcus epidermidis											0.0
Staphylococcus haemolyticus					0.0	0.0
Hyphococcus flavus	0.0
Haemophilus influenzae	0.0
Corynebacterium coyleae	0.0
Streptococcus dysgalactiae																0.0
Ochrobactrum intermedium																0.0
Corynebacterium freneyi						0.0
Pseudomonas brenneri						0.0
Number of reads
Species	a	b	c	d	e	f	g	h	j	k	l	m	n	p	q	r	s	t	u	y
Enterobacter cloacae	10275	8261		94	4402	4008	426	5802	28424	13215	11584	10156	39338	35983	82	12019	21	22464	56344
Azospira oryzae													2673
Cutibacterium acnes	112				56				6	1656	90			453			2
Streptococcus agalactiae	1				5						10	4		1888					2
Lactococcus lactis													1018	546
Staphylococcus epidermidis	1118					2	2		5			5	8			7		8
Methylorubrum populi													714
Alcaligenes faecalis													633
Sphingomonas changbaiensis													512
Vulcaniibacterium thermophilum														495
Finegoldia magna											448
Massilia alkalitolerans			393
Ramlibacter tataouinensis									367
Curvibacter gracilis									365
Corynebacterium kroppenstedtii										89									213
Unclassified	2	4			236	1			1		1		1	2		3		7	5	1
Mycoplasma wenyonii														247
Bacillus idriensis											175
Streptococcus mitis, Streptococcus pseudopneumoniae									166
Candidatus Mycoplasma haemobos														148
Candidatus Rhizobium massiliae											144
Listeria monocytogenes										3	20	2	1	9		3		79	1
Janthinobacterium lividum						97
Neisseria meningitidis						34					1		1	15		3		1
Staphylococcus aureus			1				4	3	5	16	9					3			1	9
Pelomonas saccharophila						50
Alishewanella aestuarii	48
Gemella morbillorum							42
Uruburuella suis						33
Streptomyces albidoflavus										30
Brevundimonas vesicularis			26
Acinetobacter baumannii	3					2	3	1	7					3				4		2
Streptococcus anginosus										6	4	5	3			4		1	2
Massilia niabensis					24
Brevundimonas intermedia			21
Klebsiella pneumoniae																				19
Caulobacter henricii						19
Paracoccus marinus						18
Enterococcus faecium						2			1											12
Paraburkholderia terricola						15
Sphingomonas melonis								14
Pseudomonas aeruginosa							3				1		1			2		1
Streptococcus pneumoniae										6								1
Paraburkholderia pallidirosea						6
Achromobacter spanius															1		4
Cloacibacterium normanense									4
Streptococcus intermedius													3
Moraxella nonliquefaciens															3
Bradyrhizobium lablabi					3
Hyphococcus flavus	3
Streptococcus dysgalactiae																3
Modestobacter versicolor								3
Craurococcus roseus							2
Staphylococcus haemolyticus					1	1
Ochrobactrum intermedium																2
Corynebacterium freneyi						2
Treponema lecithinolyticum				1
Klebsiella oxytoca, Klebsiella pneumoniae			1
Staphylococcus capitis, Staphylococcus epidermidis											1
Haemophilus influenzae	1
Corynebacterium coyleae	1
Pseudomonas brenneri						1
TOTAL	11564	8265	442	95	4727	4291	482	5823	29351	15021	12488	10172	44906	39789	86	12049	27	22566	56568	43

## Sheet: G6
G6. Species identified by the 1928-16S pipeline in sample G6 for each species and laboratory (a-y)
Relative abundance (%)
Species	a	b	c	d	e	f	g	h	j	k	l	m	n	p	q	r	s	t	u	y
Rhizobium qilianshanense																				80.0
Acinetobacter junii																			79.9
Corynebacterium freneyi						74.4
Vicinamibacter silvestris	70.9
Cutibacterium acnes	25.5	100.0	99.1	70.0	78.3	0.2	93.9	36.9	75.3	87.5	25.7	67.8	29.8	52.2	80.0	96.9			15.0	6.9
Candidatus Rhizobium massiliae											55.7
Lactococcus lactis														42.1
Roseburia hominis																	26.7
Acidovorax temperans									23.9
Uruburuella suis						23.9
Escherichia coli								62.8	0.2											1.9
Veillonella parvula				20.0
[Eubacterium] hallii															20.0
Klebsiella aerogenes											18.1
Massilia suwonensis					16.2
[Eubacterium] siraeum																	13.4
Unclassified			0.3		3.8	0.4		0.3	0.0	0.6	0.0	19.0				0.0	33.5	100.0	0.0
Streptomyces albidoflavus				10.0
Staphylococcus epidermidis			0.3			0.4				0.3		0.1	52.9					0.0
Vibrio litoralis													8.4
Pseudomonas fluorescens										8.0
Streptococcus salivarius, Streptococcus thermophilus												6.7
Achromobacter arsenitoxydans																	6.7
Faecalibacterium prausnitzii																	6.7
Bacteroides dorei																	6.7
Streptococcus salivarius												6.2
Vibrio aphrogenes													5.7
Corynebacterium kroppenstedtii																			4.5
Bacillus cereus	0.1																6.7
Sphingomonas dokdonensis	3.0													0.3
Streptococcus dysgalactiae													1.2	3.0		0.3
Mycoplasma wenyonii														1.4
Staphylococcus aureus	0.1					0.2	1.6		0.2		0.0	0.1				0.2			0.1	6.2
Klebsiella pneumoniae						0.2	0.8		0.0									0.0		3.1
Enhydrobacter aerosaccus							0.8
Enterococcus faecium			0.3			0.2	2.0		0.0
Acinetobacter baumannii	0.1						0.8		0.1									0.0		1.8
Pseudomonas aeruginosa									0.1				0.2	0.0		2.3		0.0
Streptococcus agalactiae	0.3				0.0				0.0	3.3	0.0		0.2	0.2		0.2			0.1
Sphingomonas mathurensis														0.4
Lawsonella clevelandensis											0.4
Neisseria meningitidis									0.0				1.0	0.2
Dermacoccus barathri																			0.3
Enterobacter cloacae	0.0									0.5			0.4					0.0
Novosphingobium naphthae									0.2
Frigoribacterium faeni					0.2
Listeria monocytogenes	0.0				0.0						0.0	0.1	0.2	0.2		0.1		0.0	0.1
Staphylococcus haemolyticus																0.1		0.0
Streptococcus pneumoniae									0.0									0.0
Streptococcus anginosus																		0.0
Aerococcus urinaeequi												0.0
Micrococcus luteus									0.0
Rubellimicrobium mesophilum									0.0
Streptococcus intermedius											0.0
Pseudomonas aeruginosa, Pseudomonas denitrificans, Pseudomonas mendocina, Pseudomonas protegens											0.0
Chryseobacterium gleum											0.0
Carnobacterium maltaromaticum					0.0
Acinetobacter guillouiae					0.0
Gaiella occulta	0.0
Bacillus anthracis	0.0
Number of reads
Species	a	b	c	d	e	f	g	h	j	k	l	m	n	p	q	r	s	t	u	y
Unclassified			1		435	2		1	1	2	3	906				1	5	96431	1
Cutibacterium acnes	1298	681	339	7	6661	1	232	117	5815	341	4798	3234	153	2526	8	2853			838	11
Candidatus Rhizobium massiliae											10390
Acinetobacter junii																			4458
Vicinamibacter silvestris	3610
Klebsiella aerogenes											3365
Lactococcus lactis														2035
Acidovorax temperans									1844
Massilia suwonensis					1381
Corynebacterium freneyi						354
Streptococcus salivarius, Streptococcus thermophilus												322
Streptococcus salivarius												297
Staphylococcus epidermidis			1			2				1		4	271					7
Corynebacterium kroppenstedtii																			249
Escherichia coli								199	13											3
Sphingomonas dokdonensis	154													13
Streptococcus dysgalactiae													6	145		9
Rhizobium qilianshanense																				128
Uruburuella suis						114
Lawsonella clevelandensis											76
Pseudomonas aeruginosa									4				1	1		66		2
Mycoplasma wenyonii														68
Staphylococcus aureus	4					1	4		14		6	3				6			5	10
Listeria monocytogenes	2				1						7	6	1	11		3		15	7
Streptococcus agalactiae	12				3				2	13	2		1	10		5			5
Vibrio litoralis													43
Pseudomonas fluorescens										31
Vibrio aphrogenes													29
Acinetobacter baumannii	5						2		9									3		3
Neisseria meningitidis									1				5	12
Sphingomonas mathurensis														17
Klebsiella pneumoniae						1	2		3									5		5
Dermacoccus barathri																			16
Frigoribacterium faeni					14
Enterobacter cloacae	1									2			2					8
Novosphingobium naphthae									10
Enterococcus faecium			1			1	5		1
Staphylococcus haemolyticus																2		3
Streptococcus pneumoniae									2									2
Streptococcus intermedius											4
Acinetobacter guillouiae					4
Bacillus cereus	3																1
Roseburia hominis																	4
Carnobacterium maltaromaticum					3
Enhydrobacter aerosaccus							2
Streptococcus anginosus																		2
Veillonella parvula				2
[Eubacterium] hallii															2
Micrococcus luteus									2
[Eubacterium] siraeum																	2
Streptomyces albidoflavus				1
Aerococcus urinaeequi												1
Rubellimicrobium mesophilum									1
Pseudomonas aeruginosa, Pseudomonas denitrificans, Pseudomonas mendocina, Pseudomonas protegens											1
Chryseobacterium gleum											1
Gaiella occulta	1
Bacillus anthracis	1
Achromobacter arsenitoxydans																	1
Faecalibacterium prausnitzii																	1
Bacteroides dorei																	1
TOTAL	5091	681	342	10	8502	476	247	317	7722	390	18653	4773	512	4838	10	2945	15	96478	5579	160

## Sheet: G7
G7. Species identified by the 1928-16S pipeline in sample G7 for each species and laboratory (a-y)
Relative abundance (%)
Species	a	b	c	d	e	f	g	h	j	k	l	m	n	p	q	r	s	t	u	y
Streptococcus pneumoniae	70.3	89.9			4.7	75.2	98.2	69.4	87.8	99.9	75.2	98.8	82.8	97.4	98.9	90.1	81.2	99.9	97.9	9.0
Methylobacterium adhaesivum			40.5
Haemophilus influenzae	23.6
Cutibacterium namnetense								18.7
Candidatus Rhizobium massiliae											13.4
Achromobacter spanius																	12.3
Unclassified	0.0	9.3			85.0	0.0	0.0		1.7	0.0	1.7	0.7	0.0	0.0		0.3	1.2	0.0		67.5
Ochrobactrum intermedium																9.2
Cutibacterium acnes	1.4		58.6		0.6				0.2	0.0	1.8		3.8	0.2
Vibrio parahaemolyticus						6.8
Staphylococcus aureus, Staphylococcus epidermidis													6.4
Escherichia coli, Shigella boydii, Shigella dysenteriae																				6.3
Escherichia coli, Shigella boydii																				6.3
Skermanella aerolata											3.9
Novosphingobium naphthae									3.3
Massilia suwonensis						3.2
Bradyrhizobium japonicum						3.0
Staphylococcus epidermidis									0.0			0.1	7.1					0.0		6.3
Escherichia coli			0.4			3.6	0.2	11.9						0.0				0.0
Massilia haematophila						2.6
Acinetobacter guillouiae						4.3										0.2
Mycoplasma wenyonii														2.2
Caldovatus sediminis																			1.9
Enhydrobacter aerosaccus	3.6						0.0				1.8
Ochrobactrum anthropi							0.6										2.7
Rickettsiella grylli											1.6
Macrococcus caseolyticus																	1.5
Rubellimicrobium mesophilum									1.4
Legionella dresdenensis									1.2
Herbaspirillum huttiense															1.1
Curvibacter gracilis									1.0
Ramlibacter tataouinensis									1.0
Micrococcus luteus	0.9								1.0
Enterococcus faecium							0.0		0.0											2.7
Micrococcus yunnanensis									0.8
Ochrobactrum cytisi							0.6
Variovorax paradoxus											0.5
Stenotrophomonas maltophilia						0.5
Acinetobacter baumannii							0.0	0.0	0.0											1.8
Comamonas testosteroni		0.4
Paenibacillus xylanilyticus									0.4
Corynebacterium freneyi						0.3
Ruminococcus bromii																	0.3
[Ruminococcus] gnavus																	0.3
Blautia glucerasea																	0.3
Subdoligranulum variabile																	0.3
Novosphingobium arabidopsis												0.2
Pseudomonas poae						0.2
Acidovorax temperans						0.2
Klebsiella pneumoniae							0.2		0.0
Janibacter alkaliphilus																			0.1
Janibacter hoylei																			0.1
Staphylococcus aureus	0.0		0.4			0.1	0.0		0.0	0.0	0.0	0.0				0.0			0.0
Listeria monocytogenes	0.0						0.1			0.0	0.0	0.0	0.0	0.0		0.0		0.0
Staphylococcus argenteus, Staphylococcus aureus							0.0
Neisseria meningitidis	0.0						0.0			0.0	0.0			0.0					0.0
Serratia marcescens																		0.0
Staphylococcus haemolyticus																0.0		0.0
Pseudomonas aeruginosa										0.0	0.0	0.0				0.0			0.0
Vulcaniibacterium thermophilum														0.0
Lactococcus lactis														0.0
Enterobacter cloacae											0.0		0.0			0.0			0.0
Azospira oryzae													0.0
Azotobacter chroococcum									0.0
Hydrogenophaga defluvii	0.0
Curtobacterium flaccumfaciens																0.0
Sediminibacterium salmoneum																0.0
Number of reads
Species	a	b	c	d	e	f	g	h	j	k	l	m	n	p	q	r	s	t	u	y
Streptococcus pneumoniae	6796	3135			1639	3126	5471	2914	30951	29690	26898	11158	13568	69425	186	20455	277	31536	14570	10
Unclassified	4	336			32999	2	1		662	3	607	96	1	117		69	4	24		75
Candidatus Rhizobium massiliae											4789
Haemophilus influenzae	2278
Ochrobactrum intermedium																2094
Cutibacterium acnes	133		133		214				72	1	632		613	160
Mycoplasma wenyonii														1542
Skermanella aerolata											1416
Staphylococcus epidermidis									7			6	1163					3		7
Novosphingobium naphthae									1148
Staphylococcus aureus, Staphylococcus epidermidis													1044
Enhydrobacter aerosaccus	356						1				648
Cutibacterium namnetense								782
Escherichia coli			1			151	9	500						3				1
Rickettsiella grylli											576
Rubellimicrobium mesophilum									501
Micrococcus luteus	91								340
Legionella dresdenensis									397
Curvibacter gracilis									338
Ramlibacter tataouinensis									335
Micrococcus yunnanensis									297
Caldovatus sediminis																			287
Vibrio parahaemolyticus						281
Acinetobacter guillouiae						180										38
Variovorax paradoxus											187
Paenibacillus xylanilyticus									157
Massilia suwonensis						134
Bradyrhizobium japonicum						124
Massilia haematophila						107
Methylobacterium adhaesivum			92
Listeria monocytogenes	1						4			1	6	1	3	14		10		2
Achromobacter spanius																	42
Ochrobactrum anthropi							32										9
Ochrobactrum cytisi							35
Staphylococcus aureus	5		1			3	2		5	6	6	4				2			1
Klebsiella pneumoniae							10		24
Novosphingobium arabidopsis												29
Stenotrophomonas maltophilia						20
Comamonas testosteroni		16
Curtobacterium flaccumfaciens																15
Neisseria meningitidis	1						1			1	1			9					1
Corynebacterium freneyi						13
Azotobacter chroococcum									11
Janibacter alkaliphilus																			10
Janibacter hoylei																			10
Sediminibacterium salmoneum																10
Acidovorax temperans						9
Pseudomonas poae						8
Acinetobacter baumannii							2	2	1											2
Escherichia coli, Shigella boydii, Shigella dysenteriae																				7
Escherichia coli, Shigella boydii																				7
Enterococcus faecium							2		1											3
Pseudomonas aeruginosa										1	2	1				1			1
Enterobacter cloacae											1		2			1			1
Macrococcus caseolyticus																	5
Staphylococcus haemolyticus																3		1
Staphylococcus argenteus, Staphylococcus aureus							2
Serratia marcescens																		2
Herbaspirillum huttiense															2
Vulcaniibacterium thermophilum														1
Lactococcus lactis														1
Azospira oryzae													1
Hydrogenophaga defluvii	1
Ruminococcus bromii																	1
[Ruminococcus] gnavus																	1
Blautia glucerasea																	1
Subdoligranulum variabile																	1
TOTAL	9666	3487	227	0	34852	4158	5572	4198	35247	29703	35769	11295	16395	71272	188	22698	341	31569	14881	111

## Sheet: G8
G8. Species identified by the 1928-16S pipeline in sample G8 for each species and laboratory (a-y)
Relative abundance (%)
Species	a	b	c	d	e	f	g	h	j	k	l	m	n	p	q	r	s	t	u	y
Jeotgalicoccus nanhaiensis												91.0
Pseudomonas fluorescens										84.8
Irregularibacter muris															75.0
Bacillus drentensis								74.9
Sphingomonas melonis									27.6							98.4
Sphingomonas panacis														61.5
Acinetobacter baylyi							56.1
Craurococcus roseus							43.7
Pseudomonas synxantha						33.9
Rhizomicrobium electricum																	33.4
Paraburkholderia terricola						31.6
Cutibacterium acnes	10.2				0.4				24.6		25.8		96.	24.3
Sphingomonas aquatilis									28.0
Unclassified	1.4	90.8			98.95		0.0		10.8	5.3		6.6		1.2	25.0		25.0	1.2	3.9	82.9
Bradyrhizobium elkanii																	25.0
Acinetobacter guillouiae											24.6
Klebsiella pneumoniae	0.0		100.0			0.1		0.2	0.3									10.6
Candidatus Rhizobium massiliae						0.6					30.6
Staphylococcus haemolyticus	42.5				0.2							0.2
Enterococcus casseliflavus, Enterococcus faecium, Enterococcus gallinarum, Enterococcus saccharolyticus						11.8
Staphylococcus epidermidis	25.9							23.0	0.4	3.7	0.0		1.4	2.4		0.7	8.3		44.7
Enterococcus gallinarum						10.7
Streptococcus infantis	10.0
Listeria monocytogenes	0.3								0.1			0.2	0.1	0.3		0.4		76.4	0.5
Curvibacter gracilis									8.0
Staphylococcus aureus						0.1	0.1		0.2		0.1	1.2						1.8	49.1	6.8
Staphylococcus simiae																				6.8
Lactococcus lactis	0.7				0.6						13.6
Mycoplasma wenyonii														4.9
Novosphingobium naphthae		4.8
Bradyrhizobium erythrophlei																	8.3		0.2
Tessaracoccus arenae						3.4
Phenylobacterium koreense		3.1
Psychrobacter celer						3.1
Streptococcus pneumoniae	5.1																	0.6
Staphylococcus aureus, Staphylococcus epidermidis														2.7
Serratia marcescens	0.0								0.4									5.6
Aerococcus viridans											2.0
Aerococcus urinaeequi											1.9
Dolosigranulum pigrum	1.7
Corynebacterium xerosis								1.5
Streptococcus dysgalactiae							0.0			5.8			0.8	0.2		0.4
Amycolatopsis acidiphila											1.4
Streptococcus intermedius																		1.2
Escherichia coli						0.2	0.1	0.1												4.1
Acinetobacter baumannii	0.6					4.3		0.2	0.3					0.1				1.2
Tepidimonas fonticaldi	0.8
Sediminibacterium goheungense									0.6
Peptostreptococcus stomatis	0.6
Streptococcus agalactiae											0.0	0.4	0.6	0.9					0.8
Neisseria meningitidis	0.1									0.5			0.7	0.5				1.2	0.2
Streptococcus anginosus											0.0	0.3							0.8
Corynebacterium freneyi						0.3
Listeria innocua														0.2
Enterococcus faecium	0.0						0.1	0.1	0.2
Micrococcus luteus																			0.1
Streptomyces somaliensis																			0.1
Enterobacter cloacae	0.0												0.1			0.1
Pseudomonas aeruginosa									0.1		0.0		0.1
Novosphingobium taihuense	0.0
Number of reads
Species	a	b	c	d	e	f	g	h	j	k	l	m	n	p	q	r	s	t	u	y
Unclassified	44	709			15143		6		158	10		66		49	1		3	2	48	120
Cutibacterium acnes	277				54				414		1900		682	571
Acinetobacter baylyi							3297
Craurococcus roseus							2572
Candidatus Rhizobium massiliae						6					2257
Acinetobacter guillouiae											1815
Staphylococcus epidermidis	709							201	6	7	2		10	57		7	1		592
Sphingomonas melonis									465							1008
Sphingomonas panacis														1442
Staphylococcus haemolyticus	1165				22							2
Lactococcus lactis	18				84						1000
Jeotgalicoccus nanhaiensis												906
Staphylococcus aureus						1	3		4		5	12						3	650	10
Bacillus drentensis								654
Sphingomonas aquatilis									471
Pseudomonas synxantha						383
Paraburkholderia terricola						356
Streptococcus infantis	274
Pseudomonas fluorescens										161
Listeria monocytogenes	7								1			2	1	6		4		123	6
Aerococcus viridans											144
Aerococcus urinaeequi											141
Streptococcus pneumoniae	139																	1
Curvibacter gracilis									135
Enterococcus casseliflavus, Enterococcus faecium, Enterococcus gallinarum, Enterococcus saccharolyticus						133
Enterococcus gallinarum						121
Mycoplasma wenyonii														115
Amycolatopsis acidiphila											100
Acinetobacter baumannii	14					48		2	4					3				2
Staphylococcus aureus, Staphylococcus epidermidis														63
Dolosigranulum pigrum	45
Streptococcus agalactiae											3	4	4	22					10
Tessaracoccus arenae						39
Novosphingobium naphthae		37
Psychrobacter celer						35
Klebsiella pneumoniae	1		1			1		2	5									17
Streptococcus dysgalactiae							1			11			6	4		4
Neisseria meningitidis	3									1			5	12				2	2
Phenylobacterium koreense		24
Tepidimonas fonticaldi	23
Serratia marcescens	1								7									9
Peptostreptococcus stomatis	16
Streptococcus anginosus											1	3							10
Corynebacterium xerosis								13
Escherichia coli						2	3	1												6
Sediminibacterium goheungense									10
Staphylococcus simiae																				10
Enterococcus faecium	1						4	1	3
Listeria innocua														4
Pseudomonas aeruginosa									1		2		1
Bradyrhizobium erythrophlei																	1		3
Rhizomicrobium electricum																	4
Enterobacter cloacae	1												1			1
Irregularibacter muris															3
Corynebacterium freneyi						3
Bradyrhizobium elkanii																	3
Streptococcus intermedius																		2
Micrococcus luteus																			1
Streptomyces somaliensis																			1
Novosphingobium taihuense	1
TOTAL	2739	770	1	0	15303	1128	5886	874	1684	190	7370	995	710	2348	4	1024	12	161	1323	146

## Sheet: G9
G9. Species identified by the 1928-16S pipeline in sample G9 for each species and laboratory (a-y)
Relative abundance (%)
Species	a	b	c	d	e	f	g	h	j	k	l	m	n	p	q	r	s	t	u	y
Listeria monocytogenes	100.0	98.1	97.2	99.3	73.6	98.5	99.6	99.4	99.8	99.9	99.5	100.0	97.9	99.5	99.8	100.0	98.4	96.3	98.4	98.2
Ralstonia insidiosa																		3.6
Providencia rettgeri						1.2
Unclassified	0.0	0.1			12.2		0.0		0.0	0.0	0.0	0.0	0.0	0.0		0.0		0.0	0.0	1.9
Achromobacter spanius				0.7													1.2
Methyloversatilis universalis		0.6
Cutibacterium acnes			2.4		0.6			0.0	0.0		0.0		0.0						0.0
Acinetobacter johnsonii								0.0					0.8
Staphylococcus epidermidis			0.2			0.0		0.5					0.2					0.0	1.3
Streptococcus oralis													0.3
Streptococcus mitis, Streptococcus oralis, Streptococcus pseudopneumoniae													0.3
Enhydrobacter aerosaccus		0.5									0.0
Phascolarctobacterium succinatutens							0.2
Craurococcus roseus							0.2
Dolosigranulum pigrum													0.2
Ochrobactrum anthropi															0.2
Candidatus Rhizobium massiliae											0.2
Hathewaya histolytica						0.2
Vibrio diabolicus						0.2
Streptococcus pseudopneumoniae																	0.2
Fusicatenibacter saccharivorans																	0.2
Lactococcus lactis											0.0			0.2
Bradyrhizobium centrosematis, Bradyrhizobium elkanii, Bradyrhizobium embrapense, Bradyrhizobium japonicum, Bradyrhizobium mercantei, Bradyrhizobium viridifuturi														0.1
Bradyrhizobium centrosematis														0.1
Novosphingobium mathurense									0.1
Streptococcus sobrinus																			0.1
Anaerococcus octavius																			0.1
Staphylococcus aureus, Staphylococcus epidermidis			0.1
Aerococcus urinaeequi, Aerococcus viridans											0.1
Aerococcus viridans											0.1
Massilia haematophila					0.1
Klebsiella pneumoniae			0.2										0.0					0.0		0.1
Staphylococcus aureus	0.0						0.0						0.2					0.0
Acinetobacter baumannii							0.0	0.0										0.0		0.1
Streptococcus anginosus										0.0	0.0	0.0							0.1
Escherichia coli							0.0	0.0
Serratia marcescens							0.0		0.0
Streptococcus agalactiae	0.0						0.0				0.0	0.0		0.0				0.0
Klenkia soli							0.0
Enterobacter cloacae								0.0	0.0									0.0	0.0
Neisseria meningitidis	0.0												0.0	0.0				0.0
Pseudomonas aeruginosa												0.0				0.0		0.0
Ralstonia pickettii										0.0
Streptococcus dysgalactiae										0.0
Bradyrhizobium elkanii										0.0
Pseudomonas stutzeri														0.0
Mycoplasma wenyonii														0.0
Azotobacter chroococcum													0.0
Pseudomonas aeruginosa, Pseudomonas denitrificans, Pseudomonas mendocina, Pseudomonas protegens												0.0
Kineosporia aurantiaca												0.0
Novosphingobium naphthae									0.0
Legionella santicrucis									0.0
Xanthobacter autotrophicus									0.0
Psychrobacter pulmonis																			0.0
Anoxybacillus flavithermus											0.0
Elizabethkingia meningoseptica											0.0
Elizabethkingia bruuniana, Elizabethkingia meningoseptica, Elizabethkingia miricola											0.0
Streptomyces flavofungini, Streptomyces griseus											0.0
Streptomyces albidoflavus											0.0
Paracoccus contaminans	0.0
Corynebacterium kroppenstedtii								0.0
Anaerococcus nagyae								0.0
Corynebacterium freneyi						0.0
Uruburuella suis						0.0
Alcanivorax gelatiniphagus						0.0
Tessaracoccus arenae						0.0
Staphylococcus haemolyticus						0.0
Number of reads
Species	a	b	c	d	e	f	g	h	j	k	l	m	n	p	q	r	s	t	u	y
Listeria monocytogenes	69849	19640	1690	592	58493	19626	62917	71907	99771	99801	96740	99748	81695	97491	1105	99986	479	92465	97960	1403
Unclassified	3	150			20453		7		10	4	12	9	5	14		1		84	3	23
Ralstonia insidiosa																		3410
Staphylococcus epidermidis			3			5		401					192					12	1298
Cutibacterium acnes			41		457			2	69		66		10						21
Acinetobacter johnsonii								2					607
Streptococcus oralis													280
Lactococcus lactis											8			267
Streptococcus mitis, Streptococcus oralis, Streptococcus pseudopneumoniae													236
Providencia rettgeri						234
Staphylococcus aureus	3						4						203					11
Dolosigranulum pigrum													191
Candidatus Rhizobium massiliae											181
Phascolarctobacterium succinatutens							142
Streptococcus anginosus										1	1	2							136
Methyloversatilis universalis		123
Enhydrobacter aerosaccus		91									18
Bradyrhizobium centrosematis, Bradyrhizobium elkanii, Bradyrhizobium embrapense, Bradyrhizobium japonicum, Bradyrhizobium mercantei, Bradyrhizobium viridifuturi														108
Streptococcus sobrinus																			108
Anaerococcus octavius																			105
Bradyrhizobium centrosematis														96
Massilia haematophila					77
Craurococcus roseus							72
Azotobacter chroococcum													63
Novosphingobium mathurense									55
Aerococcus urinaeequi, Aerococcus viridans											55
Aerococcus viridans											50
Enterobacter cloacae								2	1									36	1
Novosphingobium naphthae									39
Hathewaya histolytica						31
Legionella santicrucis									27
Xanthobacter autotrophicus									25
Anoxybacillus flavithermus											22
Vibrio diabolicus						22
Streptococcus agalactiae	5						1				5	1		4				1
Klebsiella pneumoniae			3										2					10		2
Pseudomonas aeruginosa												3				13		1
Ralstonia pickettii										16
Neisseria meningitidis	7												1	4				3
Corynebacterium kroppenstedtii								14
Acinetobacter baumannii							1	4										4		1
Achromobacter spanius				4													6
Elizabethkingia meningoseptica											10
Pseudomonas stutzeri														9
Anaerococcus nagyae								8
Corynebacterium freneyi						8
Mycoplasma wenyonii														7
Pseudomonas aeruginosa, Pseudomonas denitrificans, Pseudomonas mendocina, Pseudomonas protegens												7
Escherichia coli							5	1
Serratia marcescens							3		3
Elizabethkingia bruuniana, Elizabethkingia meningoseptica, Elizabethkingia miricola											5
Streptococcus dysgalactiae										4
Alcanivorax gelatiniphagus						3
Klenkia soli							2
Bradyrhizobium elkanii										2
Ochrobactrum anthropi															2
Staphylococcus aureus, Staphylococcus epidermidis			2
Streptomyces flavofungini, Streptomyces griseus											2
Streptomyces albidoflavus											2
Uruburuella suis						2
Tessaracoccus arenae						2
Kineosporia aurantiaca												1
Psychrobacter pulmonis																			1
Paracoccus contaminans	1
Staphylococcus haemolyticus						1
Streptococcus pseudopneumoniae																	1
Fusicatenibacter saccharivorans																	1
TOTAL	69868	20004	1739	596	79480	19934	63154	72341	100000	99828	97177	99771	83485	98000	1107	100000	487	96037	99633	1429

## Sheet: G10
G10. Species identified by the 1928-16S pipeline in sample G10 for each species and laboratory (a-y)
Relative abundance (%)
Species	a	b	c	d	e	f	g	h	j	k	l	m	n	p	q	r	s	t	u	y
Neisseria meningitidis	96.9	90.9		98.9	14.4	91.3	99.9	99.9	99.3	99.6	96.3	99.1	96.2	97.4	100.0	99.9	90.4	99.8	100.0	99.1
Enterococcus faecium			100.0				0.0	0.0	0.0											0.0
Unclassified	0.6	2.0			73.2	0.0	0.0		0.0	0.0	0.0	0.0	0.0	0.0		0.0	0.4	0.1	0.0	0.0
Achromobacter spanius																	3.7
Achromobacter arsenitoxydans																	3.5
Alishewanella tabrizica													2.0
Lactococcus lactis														1.5
Streptococcus mitis													1.5
Bradyrhizobium embrapense						1.4
Enterococcus gallinarum						1.4
Enterococcus casseliflavus, Enterococcus gallinarum, Enterococcus saccharolyticus						1.4
Candidatus Rhizobium massiliae											1.3
Bradyrhizobium centrosematis, Bradyrhizobium elkanii, Bradyrhizobium embrapense, Bradyrhizobium japonicum, Bradyrhizobium mercantei, Bradyrhizobium viridifuturi						1.2
Corynebacterium mucifaciens				1.1
Mycoplasma wenyonii														1.1
Enhydrobacter aerosaccus											1.0
Rhizobium soli																	1.0
Pseudomonas aeruginosa												0.9
Caulobacter henricii																	0.9
Serratia marcescens	2.5						0.0											0.0
Pseudomonas azotoformans, Pseudomonas fluorescens, Pseudomonas synxantha						0.7
Pseudomonas synxantha						0.6
Phormidesmis priestleyi					0.5
Paracoccus marinus						0.5
Brevibacterium luteolum						0.5
Corynebacterium freneyi						0.5
Cutibacterium acnes	0.0				0.7				0.0		1.2
Legionella santicrucis									0.4
Methylorubrum aminovorans					0.4
Paracoccus chinensis						0.4
Microbacterium hydrocarbonoxydans																				0.2
Sphingobacterium nematocida										0.1
Azospira oryzae													0.2	0.0
Diaphorobacter polyhydroxybutyrativorans									0.1
Bacillus cereus, Bacillus thuringiensis, Bacillus toyonensis, Bacillus wiedmannii											0.1
Citrobacter freundii																0.1
Listeria monocytogenes										0.0	0.1	0.0	0.0			0.0		0.0	0.0
Staphylococcus aureus							0.0	0.0	0.0	0.0	0.0	0.0	0.0			0.0		0.0	0.0	0.1
Corynebacterium kroppenstedtii		0.0
Bosea thiooxidans		0.0
Escherichia coli							0.0		0.0	0.0
Craurococcus roseus							0.0
Acinetobacter baumannii	0.0						0.0	0.0	0.0									0.0
Streptococcus agalactiae	0.0										0.0	0.0		0.0				0.0
Staphylococcus epidermidis	0.0									0.0			0.0	0.0				0.0	0.0
Streptococcus pneumoniae																		0.0
Streptococcus intermedius										0.0
Streptococcus dysgalactiae										0.0
Streptomyces albidoflavus										0.0
Streptomyces albus										0.0
Candidatus Mycoplasma haemobos														0.0
Singulisphaera rosea														0.0
Tundrisphaera lichenicola														0.0
Azotobacter chroococcum														0.0
Fluviicola taffensis														0.0
Streptococcus anginosus											0.0			0.0					0.0
Fluviicola hefeinensis														0.0
Micrococcus luteus													0.0
Enterobacter cloacae													0.0
Acidovorax wautersii									0.0
Burkholderia cenocepacia																			0.0
Streptococcus sobrinus																			0.0
Klebsiella pneumoniae								0.0												0.0
Massilia niabensis					0.0
Micrococcus yunnanensis	0.0
Number of reads
Species	a	b	c	d	e	f	g	h	j	k	l	m	n	p	q	r	s	t	u	y
Neisseria meningitidis	50384	5883		188	5915	13295	29014	12689	71346	70257	83996	56798	49692	95299	424	77170	389	72632	99980	5139
Unclassified	306	583			34400	2	19		83	3	4	6	24	11		11	2	69	4	29
Lactococcus lactis														1406
Serratia marcescens	1289						5											47
Cutibacterium acnes	1				269				5		991
Candidatus Rhizobium massiliae											1146
Mycoplasma wenyonii														1130
Alishewanella tabrizica													1031
Enhydrobacter aerosaccus											906
Streptococcus mitis													767
Pseudomonas aeruginosa												538
Legionella santicrucis									340
Bradyrhizobium embrapense						210
Phormidesmis priestleyi					206
Enterococcus gallinarum						206
Enterococcus casseliflavus, Enterococcus gallinarum, Enterococcus saccharolyticus						200
Bradyrhizobium centrosematis, Bradyrhizobium elkanii, Bradyrhizobium embrapense, Bradyrhizobium japonicum, Bradyrhizobium mercantei, Bradyrhizobium viridifuturi						181
Methylorubrum aminovorans					176
Listeria monocytogenes										1	99	3	5			6		2	3
Azospira oryzae													107	9
Pseudomonas azotoformans, Pseudomonas fluorescens, Pseudomonas synxantha						96
Bacillus cereus, Bacillus thuringiensis, Bacillus toyonensis, Bacillus wiedmannii											93
Pseudomonas synxantha						93
Brevibacterium luteolum						76
Escherichia coli							5		4	65
Sphingobacterium nematocida										72
Paracoccus marinus						68
Corynebacterium freneyi						68
Citrobacter freundii																64
Paracoccus chinensis						56
Streptococcus agalactiae	7										3	4		8				32
Staphylococcus aureus							6	3	4	8	3	8	2			2		1	1	4
Diaphorobacter polyhydroxybutyrativorans									36
Acidovorax wautersii									34
Streptococcus intermedius										30
Candidatus Mycoplasma haemobos														24
Staphylococcus epidermidis	2									8			2	2				3	2
Massilia niabensis					19
Micrococcus yunnanensis	19
Streptococcus dysgalactiae										18
Streptomyces albidoflavus										16
Achromobacter spanius																	16
Achromobacter arsenitoxydans																	15
Microbacterium hydrocarbonoxydans																				12
Streptomyces albus										11
Micrococcus luteus													10
Acinetobacter baumannii	1						1	4	1									2
Singulisphaera rosea														8
Tundrisphaera lichenicola														7
Azotobacter chroococcum														7
Streptococcus anginosus											4			2					1
Burkholderia cenocepacia																			7
Enterococcus faecium			1				1	1	1											1
Fluviicola taffensis														4
Caulobacter henricii																	4
Rhizobium soli																	4
Klebsiella pneumoniae								1												2
Corynebacterium kroppenstedtii		2
Corynebacterium mucifaciens				2
Enterobacter cloacae													2
Bosea thiooxidans		1
Craurococcus roseus							1
Streptococcus pneumoniae																		1
Fluviicola hefeinensis														1
Streptococcus sobrinus																			1
TOTAL	52009	6469	1	190	40985	14551	29052	12698	71854	70489	87245	57357	51642	97918	424	77253	430	72789	99999	5187

[truncated: 13 more sheets: G11, G12, G13, NTC1, NTC2, Q1, Q2, Q3, Q4, Q5, Q6, Q7, Q8]
